# Supplementary material for: Ecological succession of adult necrophilous insects on neonate Sus scrofa domesticus in central North Carolina
Source: PLoS One. 2018 Apr 12;13(4):e0195785. doi: 10.1371/journal.pone.0195785 (PMC5897002; doi:10.1371/journal.pone.0195785)
Supplement: S1 Dataset — (XLSX) [file pone.0195785.s001.xlsx]

## Sheet: Tables 2 & 3
Key for interpreting data								Data																				Tables
Sample ID Code	Date	Pig	Age		Species	Taxon ID Code		45	Sample
91411	9.14.15	1	1		Lucilia coeruleiviridis	Lucicoe		11	Taxon																			Taxon		Day 1	Day 2	Day 3	Day 4	Day 5	Day 6	Day 7	TAXON TOTALS
91421	9.14.15	2	1		Lucilia illustris	Luciill			Q	Q	Q	Q	Q	Q	Q	Q	Q	Q	Q	Q	Q	Q	Q	Q	Q	Q		Lucilia illustris		82 (0.875)	114 (1)	103 (1)	22 (0.375)	1 (0.125)	−	−	322 (1)
91431	9.14.15	3	1		Lucilia sericata	Luciser			Lucicoe	Luciill	Luciser	Phorreg	Sarcoph	Cochmac	Lucicup	Muscdom	Histeri	Staphyl	Necrame	Creomax	Platspp	Dermest	Ohthhec	Onthpen	Onthtau	Phanvin		Lucilia coeruleiviridis		140 (0.75)	411 (1)	284 (0.875)	109 (0.75)	−	−	−	944 (1)
91441	9.14.15	4	1		Phormia regina	Phorreg		91411	118	56	4	31	15	3	0	0	0	0	0	0	0	0	0	0	0	0		Lucilia sericata		9 (0.375)	21 (0.75)	34 (1)	21 (0.75)	10 (0.5)	−	1 (0.125)	96 (1)
91451	9.14.15	5	1		Sarcophagidae	Sarcoph		91421	2	2	0	1	0	0	0	0	0	0	0	0	0	0	0	0	0	0		Lucilia cuprina		3 (0.125)	29 (0.75)	40 (1)	8 (0.5)	5 (0.25)	3 (0.125)	−	88 (1)
91461	9.14.15	6	1		Cochliomyia macellaria	Cochmac		91431	0	4	0	0	0	0	0	0	0	0	0	0	0	0	0	0	0	0		Phormia regina		32 (0.25)	155 (0.75)	489 (1)	446 (0.875)	161 (0.5)	78 (0.25)	3 (0.125)	1364 (1)
91471	9.14.15	7	1		Lucilia cuprina	Lucicup		91441	0	1	0	0	1	0	0	0	0	0	0	0	0	0	0	0	0	0		Cochliomyia macellaria		3 (0.375)	6 (0.25)	75 (1)	184 (0.875)	16 (0.25)	6 (0.125)	−	290 (1)
91481	9.14.15	8	1		Musca domestica	Muscdom		91451	1	5	0	0	1	0	0	0	0	0	0	0	0	0	0	0	0	0		Sarcophagidae		20 (0.5)	67 (0.875)	50 (0.875)	31 (0.75)	4 (0.375)	4 (0.25)	1 (0.125)	177 (1)
91512	9.15.15	1	2		Histeridae	Histeri		91461	8	1	3	0	0	0	2	0	0	0	0	0	0	0	0	0	0	0		Musca domestica		−	−	3 (0.375)	12 (0.875)	2 (0.125)	1 (0.125)	−	18 (0.875)
91522	9.15.15	2	2		Small Staphylinid	Staphyl		91471	1	0	0	0	1	0	1	0	0	0	0	0	0	0	0	0	0	0		DAILY TOTALS		289 (1)	803 (1)	1078 (1)	833(0.875)	199 (0.75)	92(0.5)	5(0.25)	3299 (1)
91532	9.15.15	3	2		Necrophila americana	Necrame		91481	10	13	2	0	2	0	0	0	0	0	0	0	0	0	0	0	0	0
91542	9.15.15	4	2		Creophilus maxillosus	Creomax		91512	151	34	2	118	21	5	5	0	0	0	0	0	0	0	1	0	0	0		all flies		289	803	1078	833	199	92	5
91552	9.15.15	5	2		Platydracus spp.	Platspp		91522	86	24	6	13	24	1	6	0	0	0	0	0	0	0	0	0	0	0		blow & flesh		289	803	1075	821	197	91	5
91562	9.15.15	6	2		Dermestidae	Dermest		91532	16	7	0	1	2	0	1	0	0	0	0	0	0	0	0	0	0	0		%blow&flesh		100	100	99.7217	98.5594	98.995	98.913	100
91572	9.15.15	7	2		Onthophagus hecate	Onthhec		91542	53	20	2	10	2	0	10	0	0	0	0	0	0	0	0	0	0	0
91582	9.15.15	8	2		Onthophagus pennsylvanicus	Onthpen		91552	20	6	1	0	0	0	0	0	0	0	0	0	0	0	0	0	0	0		beetles		0	1	8	85	81	59	22
91613	9.16.15	1	3		Onthophagus taurus	Onthtau		91562	6	5	0	0	2	0	1	0	0	0	0	0	0	0	0	0	0	0		%
91623	9.16.15	2	3		Phanaeus vindex	Phanvin		91572	28	7	4	7	3	0	3	0	0	0	0	0	0	0	0	0	0	0		Diptera		100	99.8756	99.2634	90.7407	71.0714	60.9272	18.5185
91633	9.16.15	3	3					91582	51	11	6	6	13	0	3	0	0	0	0	0	0	0	0	0	0	0		Coleoptera		0	0.124378	0.736648	9.25926	28.9286	39.0728	81.4815
91643	9.16.15	4	3					91613	39	22	4	202	10	27	3	0	1	1	0	0	0	0	0	0	0	0
91653	9.16.15	5	3					91623	52	16	6	78	10	13	2	1	0	0	0	0	0	0	0	0	0	0
91663	9.16.15	6	3					91633	64	26	3	45	4	3	3	0	0	0	0	0	0	0	0	0	0	0
91673	9.16.15	7	3					91643	47	9	6	35	11	7	3	0	0	0	0	0	0	0	1	0	0	0			Day 1	Day 2	Day 3	Day 4	Day 5	Day 6	Day 7	TAXON TOTALS
91683	9.16.15	8	3					91653	0	3	2	52	3	15	24	1	4	0	0	0	0	0	0	0	0	0		Necrophila americana	−	−	−	5 (0.25)	3 (0.375)	3 (0.375)	2 (0.125)	13 (0.625)
91714	9.17.15	1	4					91663	15	2	3	7	0	4	2	0	0	1	0	0	0	0	0	0	0	0		Histeridae	−	−	5 (0.25)	42 (1)	22 (0.875)	30 (0.75)	10 (0.625)	109 (1)
91724	9.17.15	2	4					91673	24	10	6	27	4	1	1	0	0	0	0	0	0	0	0	0	0	0		C.reophilus maxillosus	−	−	−	3 (0.375)	1 (0.125)	−	−	4 (0.5)
91734	9.17.15	3	4					91683	43	15	4	43	8	5	2	1	0	0	0	0	0	0	0	0	0	0		Platydracus spp.	−	−	−	1 (0.125)	1 (0.125)	−	−	2 (0.25)
91744	9.17.15	4	4					91714	66	10	6	233	9	50	1	1	4	0	2	0	0	0	1	1	1	0		Staphylinidae	−	−	2 (0.25)	18 (0.875)	42 (1)	24 (0.875)	9 (0.5)	95 (1)
91754	9.17.15	5	4					91724	14	1	4	64	6	30	0	2	5	1	3	0	0	0	0	3	1	0		Dermestes spp.	−	−	−	−	1 (0.125)	2 (0.125)	−	3 (0.25)
91764	9.17.15	6	4					91734	25	11	5	85	11	41	0	2	2	1	0	0	0	0	0	1	0	0		Onthophagus hecate	−	1 (0.125)	1 (0.125)	1 (0.125)	3 (0.25)	−	1 (0.125)	7 (0.5)
91774	9.17.15	7	4					91744	0	0	0	0	0	0	0	0	4	6	0	0	0	0	0	0	0	0		Onthophagus pennsylvanicus	−	−	−	12 (0.625)	5 (0.375)	−	−	17 (0.875)
91784	9.17.15	8	4					91754	1	0	4	32	0	44	3	2	2	2	0	0	0	0	0	0	0	0		Onthophagus taurus	−	−	−	2 (0.25)	3 (0.375)	−	−	5 (0.5)
91815	9.18.15	1	5					91764	0	0	1	10	2	16	0	4	13	1	0	1	1	0	0		0	1		Phaneus vindex	−	−	−	1 (0.125)	−	−	−	1 (0.125)
91825	9.18.15	2	5					91774	1	0	1	3	1	2	2	1	9	4	0	1	0	0	0	6	0	0		DAILY TOTALS	−	1 (0.125)	8 (0.5)	85(1)	81(1)	59(1)	22(0.75)	256 (1)
91835	9.18.15	3	5					91784	2	0	0	19	1	1	2	0	3	3	0	1	0	0	0	1	0	0
91845	9.18.15	4	5					91815	0	1	4	152	1	11	2	0	4	6	1		1	0	2	2	1	0
91855	9.18.15	5	5					91825	0	0	0	1	0	0	0	0	1	6	0	0	0	1	0	0	0	0
91865	9.18.15	6	5					91835	0	0	0	0	0	0	0	0	6	5	0	0	0	0	0	0	0	0
91875	9.18.15	7	5					91845	0	0	1	0	0	0	0	0	2	2	0	0	0	0	0	1	0	0
91885	9.18.15	8	5					91855	0	0	4	5	0	5	3	2	2	5	0	1	0	0	0	0	1	0
91916	9.19.15	1	6					91865	0	0	0	0	0	0	0	0	1	5	1	0	0	0	1	2	1	0
91926	9.19.15	2	6					91875	0	0	0	0	1	0	0	0	6	8	0	0	0	0	0	0	0	0
91936	9.19.15	3	6					91885	0	0	1	2	1	0	0	0	0	5	1	0	0	0	0	0	0	0
91946	9.19.15	4	6					91916	0	0	0	76	3	6	3	0	7	12	1	0	0	2	0	0	0	0
91956	9.19.15	5	6					91926	0	0	0	0	0	0	0	0	2	1	1	0	0	0	0	0	0	0
91966	9.19.15	6	6					91936	0	0	0	0	0	0	0	1	3	0	0	0	0	0	0	0	0	0
91976	9.19.15	7	6					91946	0	0	0	0	0	0	0	0	0	1	0	0	0	0	0	0	0	0
91986	9.19.15	8	6					91956	0	0	0	2	0	0	0	0	9	3	1	0	0	0	0	0	0	0
92017	9.20.15	1	7					91966	0	0	0	0	0	0	0	0	1	3	0	0	0	0	0	0	0	0
92027	9.20.15	2	7					91976	0	0	0	0	0	0	0	0	8	3	0	0	0	0	0	0	0	0
92037	9.20.15	3	7					91986	0	0	0	0	1	0	0	0	0	1	0	0	0	0	0	0	0	0
92047	9.20.15	4	7					92017	0	0	1	4	1	0	0	0	0	2	0	0	0	0	0	0	0	0
92057	9.20.15	5	7					92037	0	0	0	0	0	0	0	0	3	4	0	0	0	0	0	0	0	0
92067	9.20.15	6	7					92057	0	0	0	0	2	0	0	0	2	0	2	0	0	0	0	0	0	0
92077	9.20.15	7	7					92067	0	0	0	0	0	0	0	0	1	2	0	0	0	0	0	0	0	0
92087	9.20.15	8	7					92077	0	0	0	0	0	0	0	0	2	1	0	0	0	0	0	0	0	0
								92087	0	0	0	0	0	0	0	0	2	0	0	0	0	0	1	0	0	0

## Sheet: Figure 1
STATE CLIMATE OFFICE OF NORTH CAROLINA
NC STATE UNIVERSITY
CRONOS Database
Station ID: LAKE Station type: ECONET Station name: Lake Wheeler Rd Field Lab
City, State: Raleigh, NC County: Wake County
Latitude: 35.72816 Longitude: -78.67981
Elevation: 382 feet above sea level
Climate division: NC04 - CENTRAL PIEDMONT
Supported by: NC Agricultural Research Service
Data retrieval from LAKE - Lake Wheeler Rd Field Lab for 2015-09-14 thru 2015-09-20
	Date	Time (EST)	2m Air Temperature (C)
LAKE	2015-09-14	2015-09-14	13.7
LAKE	2015-09-14 00:01:00	2015-09-14 00:01:00	13.7
LAKE	2015-09-14 00:02:00	2015-09-14 00:02:00	13.6
LAKE	2015-09-14 00:03:00	2015-09-14 00:03:00	13.6
LAKE	2015-09-14 00:04:00	2015-09-14 00:04:00	13.6
LAKE	2015-09-14 00:05:00	2015-09-14 00:05:00	13.5
LAKE	2015-09-14 00:06:00	2015-09-14 00:06:00	13.5
LAKE	2015-09-14 00:07:00	2015-09-14 00:07:00	13.5
LAKE	2015-09-14 00:08:00	2015-09-14 00:08:00	13.5
LAKE	2015-09-14 00:09:00	2015-09-14 00:09:00	13.4
LAKE	2015-09-14 00:10:00	2015-09-14 00:10:00	13.4
LAKE	2015-09-14 00:11:00	2015-09-14 00:11:00	13.3
LAKE	2015-09-14 00:12:00	2015-09-14 00:12:00	13.3
LAKE	2015-09-14 00:13:00	2015-09-14 00:13:00	13.2
LAKE	2015-09-14 00:14:00	2015-09-14 00:14:00	13.2
LAKE	2015-09-14 00:15:00	2015-09-14 00:15:00	13.1
LAKE	2015-09-14 00:16:00	2015-09-14 00:16:00	13.1
LAKE	2015-09-14 00:17:00	2015-09-14 00:17:00	13.1
LAKE	2015-09-14 00:18:00	2015-09-14 00:18:00	13
LAKE	2015-09-14 00:19:00	2015-09-14 00:19:00	13
LAKE	2015-09-14 00:20:00	2015-09-14 00:20:00	12.9
LAKE	2015-09-14 00:21:00	2015-09-14 00:21:00	12.9
LAKE	2015-09-14 00:22:00	2015-09-14 00:22:00	12.8
LAKE	2015-09-14 00:23:00	2015-09-14 00:23:00	12.8
LAKE	2015-09-14 00:24:00	2015-09-14 00:24:00	12.8
LAKE	2015-09-14 00:25:00	2015-09-14 00:25:00	12.8
LAKE	2015-09-14 00:26:00	2015-09-14 00:26:00	12.8
LAKE	2015-09-14 00:27:00	2015-09-14 00:27:00	12.8
LAKE	2015-09-14 00:28:00	2015-09-14 00:28:00	12.8
LAKE	2015-09-14 00:29:00	2015-09-14 00:29:00	12.8
LAKE	2015-09-14 00:30:00	2015-09-14 00:30:00	12.8
LAKE	2015-09-14 00:31:00	2015-09-14 00:31:00	12.8
LAKE	2015-09-14 00:32:00	2015-09-14 00:32:00	12.9
LAKE	2015-09-14 00:33:00	2015-09-14 00:33:00	12.9
LAKE	2015-09-14 00:34:00	2015-09-14 00:34:00	13
LAKE	2015-09-14 00:35:00	2015-09-14 00:35:00	13.1
LAKE	2015-09-14 00:36:00	2015-09-14 00:36:00	13.2
LAKE	2015-09-14 00:37:00	2015-09-14 00:37:00	13.3
LAKE	2015-09-14 00:38:00	2015-09-14 00:38:00	13.3
LAKE	2015-09-14 00:39:00	2015-09-14 00:39:00	13.4
LAKE	2015-09-14 00:40:00	2015-09-14 00:40:00	13.4
LAKE	2015-09-14 00:41:00	2015-09-14 00:41:00	13.5
LAKE	2015-09-14 00:42:00	2015-09-14 00:42:00	13.5
LAKE	2015-09-14 00:43:00	2015-09-14 00:43:00	13.6
LAKE	2015-09-14 00:44:00	2015-09-14 00:44:00	13.6
LAKE	2015-09-14 00:45:00	2015-09-14 00:45:00	13.7
LAKE	2015-09-14 00:46:00	2015-09-14 00:46:00	13.7
LAKE	2015-09-14 00:47:00	2015-09-14 00:47:00	13.8
LAKE	2015-09-14 00:48:00	2015-09-14 00:48:00	13.8
LAKE	2015-09-14 00:49:00	2015-09-14 00:49:00	13.8
LAKE	2015-09-14 00:50:00	2015-09-14 00:50:00	13.7
LAKE	2015-09-14 00:51:00	2015-09-14 00:51:00	13.6
LAKE	2015-09-14 00:52:00	2015-09-14 00:52:00	13.5
LAKE	2015-09-14 00:53:00	2015-09-14 00:53:00	13.4
LAKE	2015-09-14 00:54:00	2015-09-14 00:54:00	13.3
LAKE	2015-09-14 00:55:00	2015-09-14 00:55:00	13.2
LAKE	2015-09-14 00:56:00	2015-09-14 00:56:00	13.2
LAKE	2015-09-14 00:57:00	2015-09-14 00:57:00	13.1
LAKE	2015-09-14 00:58:00	2015-09-14 00:58:00	13
LAKE	2015-09-14 00:59:00	2015-09-14 00:59:00	13
LAKE	2015-09-14 01:00:00	2015-09-14 01:00:00	12.9
LAKE	2015-09-14 01:01:00	2015-09-14 01:01:00	12.9
LAKE	2015-09-14 01:02:00	2015-09-14 01:02:00	12.8
LAKE	2015-09-14 01:03:00	2015-09-14 01:03:00	12.8
LAKE	2015-09-14 01:04:00	2015-09-14 01:04:00	12.8
LAKE	2015-09-14 01:05:00	2015-09-14 01:05:00	12.8
LAKE	2015-09-14 01:06:00	2015-09-14 01:06:00	12.9
LAKE	2015-09-14 01:07:00	2015-09-14 01:07:00	12.9
LAKE	2015-09-14 01:08:00	2015-09-14 01:08:00	12.9
LAKE	2015-09-14 01:09:00	2015-09-14 01:09:00	12.9
LAKE	2015-09-14 01:10:00	2015-09-14 01:10:00	12.8
LAKE	2015-09-14 01:11:00	2015-09-14 01:11:00	12.8
LAKE	2015-09-14 01:12:00	2015-09-14 01:12:00	12.8
LAKE	2015-09-14 01:13:00	2015-09-14 01:13:00	12.8
LAKE	2015-09-14 01:14:00	2015-09-14 01:14:00	12.7
LAKE	2015-09-14 01:15:00	2015-09-14 01:15:00	12.7
LAKE	2015-09-14 01:16:00	2015-09-14 01:16:00	12.7
LAKE	2015-09-14 01:17:00	2015-09-14 01:17:00	12.7
LAKE	2015-09-14 01:18:00	2015-09-14 01:18:00	12.6
LAKE	2015-09-14 01:19:00	2015-09-14 01:19:00	12.5
LAKE	2015-09-14 01:20:00	2015-09-14 01:20:00	12.5
LAKE	2015-09-14 01:21:00	2015-09-14 01:21:00	12.4
LAKE	2015-09-14 01:22:00	2015-09-14 01:22:00	12.3
LAKE	2015-09-14 01:23:00	2015-09-14 01:23:00	12.2
LAKE	2015-09-14 01:24:00	2015-09-14 01:24:00	12.1
LAKE	2015-09-14 01:25:00	2015-09-14 01:25:00	12
LAKE	2015-09-14 01:26:00	2015-09-14 01:26:00	11.9
LAKE	2015-09-14 01:27:00	2015-09-14 01:27:00	11.8
LAKE	2015-09-14 01:28:00	2015-09-14 01:28:00	11.7
LAKE	2015-09-14 01:29:00	2015-09-14 01:29:00	11.6
LAKE	2015-09-14 01:30:00	2015-09-14 01:30:00	11.6
LAKE	2015-09-14 01:31:00	2015-09-14 01:31:00	11.6
LAKE	2015-09-14 01:32:00	2015-09-14 01:32:00	11.5
LAKE	2015-09-14 01:33:00	2015-09-14 01:33:00	11.5
LAKE	2015-09-14 01:34:00	2015-09-14 01:34:00	11.5
LAKE	2015-09-14 01:35:00	2015-09-14 01:35:00	11.4
LAKE	2015-09-14 01:36:00	2015-09-14 01:36:00	11.4
LAKE	2015-09-14 01:37:00	2015-09-14 01:37:00	11.4
LAKE	2015-09-14 01:38:00	2015-09-14 01:38:00	11.4
LAKE	2015-09-14 01:39:00	2015-09-14 01:39:00	11.4
LAKE	2015-09-14 01:40:00	2015-09-14 01:40:00	11.5
LAKE	2015-09-14 01:41:00	2015-09-14 01:41:00	11.5
LAKE	2015-09-14 01:42:00	2015-09-14 01:42:00	11.5
LAKE	2015-09-14 01:43:00	2015-09-14 01:43:00	11.5
LAKE	2015-09-14 01:44:00	2015-09-14 01:44:00	11.6
LAKE	2015-09-14 01:45:00	2015-09-14 01:45:00	11.6
LAKE	2015-09-14 01:46:00	2015-09-14 01:46:00	11.6
LAKE	2015-09-14 01:47:00	2015-09-14 01:47:00	11.7
LAKE	2015-09-14 01:48:00	2015-09-14 01:48:00	11.7
LAKE	2015-09-14 01:49:00	2015-09-14 01:49:00	11.7
LAKE	2015-09-14 01:50:00	2015-09-14 01:50:00	11.8
LAKE	2015-09-14 01:51:00	2015-09-14 01:51:00	11.8
LAKE	2015-09-14 01:52:00	2015-09-14 01:52:00	11.8
LAKE	2015-09-14 01:53:00	2015-09-14 01:53:00	11.9
LAKE	2015-09-14 01:54:00	2015-09-14 01:54:00	11.9
LAKE	2015-09-14 01:55:00	2015-09-14 01:55:00	12
LAKE	2015-09-14 01:56:00	2015-09-14 01:56:00	12
LAKE	2015-09-14 01:57:00	2015-09-14 01:57:00	12.1
LAKE	2015-09-14 01:58:00	2015-09-14 01:58:00	12.1
LAKE	2015-09-14 01:59:00	2015-09-14 01:59:00	12.2
LAKE	2015-09-14 02:00:00	2015-09-14 02:00:00	12.2
LAKE	2015-09-14 02:01:00	2015-09-14 02:01:00	12.3
LAKE	2015-09-14 02:02:00	2015-09-14 02:02:00	12.3
LAKE	2015-09-14 02:03:00	2015-09-14 02:03:00	12.3
LAKE	2015-09-14 02:04:00	2015-09-14 02:04:00	12.4
LAKE	2015-09-14 02:05:00	2015-09-14 02:05:00	12.4
LAKE	2015-09-14 02:06:00	2015-09-14 02:06:00	12.5
LAKE	2015-09-14 02:07:00	2015-09-14 02:07:00	12.5
LAKE	2015-09-14 02:08:00	2015-09-14 02:08:00	12.5
LAKE	2015-09-14 02:09:00	2015-09-14 02:09:00	12.6
LAKE	2015-09-14 02:10:00	2015-09-14 02:10:00	12.6
LAKE	2015-09-14 02:11:00	2015-09-14 02:11:00	12.6
LAKE	2015-09-14 02:12:00	2015-09-14 02:12:00	12.7
LAKE	2015-09-14 02:13:00	2015-09-14 02:13:00	12.7
LAKE	2015-09-14 02:14:00	2015-09-14 02:14:00	12.7
LAKE	2015-09-14 02:15:00	2015-09-14 02:15:00	12.7
LAKE	2015-09-14 02:16:00	2015-09-14 02:16:00	12.8
LAKE	2015-09-14 02:17:00	2015-09-14 02:17:00	12.8
LAKE	2015-09-14 02:18:00	2015-09-14 02:18:00	12.8
LAKE	2015-09-14 02:19:00	2015-09-14 02:19:00	12.9
LAKE	2015-09-14 02:20:00	2015-09-14 02:20:00	12.9
LAKE	2015-09-14 02:21:00	2015-09-14 02:21:00	12.9
LAKE	2015-09-14 02:22:00	2015-09-14 02:22:00	12.9
LAKE	2015-09-14 02:23:00	2015-09-14 02:23:00	12.9
LAKE	2015-09-14 02:24:00	2015-09-14 02:24:00	12.9
LAKE	2015-09-14 02:25:00	2015-09-14 02:25:00	12.9
LAKE	2015-09-14 02:26:00	2015-09-14 02:26:00	12.9
LAKE	2015-09-14 02:27:00	2015-09-14 02:27:00	13
LAKE	2015-09-14 02:28:00	2015-09-14 02:28:00	13
LAKE	2015-09-14 02:29:00	2015-09-14 02:29:00	13
LAKE	2015-09-14 02:30:00	2015-09-14 02:30:00	13
LAKE	2015-09-14 02:31:00	2015-09-14 02:31:00	13
LAKE	2015-09-14 02:32:00	2015-09-14 02:32:00	13
LAKE	2015-09-14 02:33:00	2015-09-14 02:33:00	13
LAKE	2015-09-14 02:34:00	2015-09-14 02:34:00	13
LAKE	2015-09-14 02:35:00	2015-09-14 02:35:00	13
LAKE	2015-09-14 02:36:00	2015-09-14 02:36:00	13
LAKE	2015-09-14 02:37:00	2015-09-14 02:37:00	13
LAKE	2015-09-14 02:38:00	2015-09-14 02:38:00	13
LAKE	2015-09-14 02:39:00	2015-09-14 02:39:00	13
LAKE	2015-09-14 02:40:00	2015-09-14 02:40:00	13.1
LAKE	2015-09-14 02:41:00	2015-09-14 02:41:00	13.1
LAKE	2015-09-14 02:42:00	2015-09-14 02:42:00	13.1
LAKE	2015-09-14 02:43:00	2015-09-14 02:43:00	13.1
LAKE	2015-09-14 02:44:00	2015-09-14 02:44:00	13.1
LAKE	2015-09-14 02:45:00	2015-09-14 02:45:00	13.1
LAKE	2015-09-14 02:46:00	2015-09-14 02:46:00	13.1
LAKE	2015-09-14 02:47:00	2015-09-14 02:47:00	13.1
LAKE	2015-09-14 02:48:00	2015-09-14 02:48:00	13.1
LAKE	2015-09-14 02:49:00	2015-09-14 02:49:00	13.1
LAKE	2015-09-14 02:50:00	2015-09-14 02:50:00	13.2
LAKE	2015-09-14 02:51:00	2015-09-14 02:51:00	13.2
LAKE	2015-09-14 02:52:00	2015-09-14 02:52:00	13.2
LAKE	2015-09-14 02:53:00	2015-09-14 02:53:00	13.2
LAKE	2015-09-14 02:54:00	2015-09-14 02:54:00	13.1
LAKE	2015-09-14 02:55:00	2015-09-14 02:55:00	13.1
LAKE	2015-09-14 02:56:00	2015-09-14 02:56:00	13.1
LAKE	2015-09-14 02:57:00	2015-09-14 02:57:00	13.1
LAKE	2015-09-14 02:58:00	2015-09-14 02:58:00	13.1
LAKE	2015-09-14 02:59:00	2015-09-14 02:59:00	13.1
LAKE	2015-09-14 03:00:00	2015-09-14 03:00:00	13
LAKE	2015-09-14 03:01:00	2015-09-14 03:01:00	13
LAKE	2015-09-14 03:02:00	2015-09-14 03:02:00	12.9
LAKE	2015-09-14 03:03:00	2015-09-14 03:03:00	12.9
LAKE	2015-09-14 03:04:00	2015-09-14 03:04:00	12.9
LAKE	2015-09-14 03:05:00	2015-09-14 03:05:00	12.9
LAKE	2015-09-14 03:06:00	2015-09-14 03:06:00	12.8
LAKE	2015-09-14 03:07:00	2015-09-14 03:07:00	12.6
LAKE	2015-09-14 03:08:00	2015-09-14 03:08:00	12.5
LAKE	2015-09-14 03:09:00	2015-09-14 03:09:00	12.4
LAKE	2015-09-14 03:10:00	2015-09-14 03:10:00	12.4
LAKE	2015-09-14 03:11:00	2015-09-14 03:11:00	12.3
LAKE	2015-09-14 03:12:00	2015-09-14 03:12:00	12.3
LAKE	2015-09-14 03:13:00	2015-09-14 03:13:00	12.3
LAKE	2015-09-14 03:14:00	2015-09-14 03:14:00	12.2
LAKE	2015-09-14 03:15:00	2015-09-14 03:15:00	12.2
LAKE	2015-09-14 03:16:00	2015-09-14 03:16:00	12.2
LAKE	2015-09-14 03:17:00	2015-09-14 03:17:00	12.2
LAKE	2015-09-14 03:18:00	2015-09-14 03:18:00	12.2
LAKE	2015-09-14 03:19:00	2015-09-14 03:19:00	12.3
LAKE	2015-09-14 03:20:00	2015-09-14 03:20:00	12.3
LAKE	2015-09-14 03:21:00	2015-09-14 03:21:00	12.4
LAKE	2015-09-14 03:22:00	2015-09-14 03:22:00	12.5
LAKE	2015-09-14 03:23:00	2015-09-14 03:23:00	12.5
LAKE	2015-09-14 03:24:00	2015-09-14 03:24:00	12.6
LAKE	2015-09-14 03:25:00	2015-09-14 03:25:00	12.6
LAKE	2015-09-14 03:26:00	2015-09-14 03:26:00	12.7
LAKE	2015-09-14 03:27:00	2015-09-14 03:27:00	12.7
LAKE	2015-09-14 03:28:00	2015-09-14 03:28:00	12.7
LAKE	2015-09-14 03:29:00	2015-09-14 03:29:00	12.7
LAKE	2015-09-14 03:30:00	2015-09-14 03:30:00	12.8
LAKE	2015-09-14 03:31:00	2015-09-14 03:31:00	12.7
LAKE	2015-09-14 03:32:00	2015-09-14 03:32:00	12.7
LAKE	2015-09-14 03:33:00	2015-09-14 03:33:00	12.8
LAKE	2015-09-14 03:34:00	2015-09-14 03:34:00	12.8
LAKE	2015-09-14 03:35:00	2015-09-14 03:35:00	12.7
LAKE	2015-09-14 03:36:00	2015-09-14 03:36:00	12.7
LAKE	2015-09-14 03:37:00	2015-09-14 03:37:00	12.7
LAKE	2015-09-14 03:38:00	2015-09-14 03:38:00	12.7
LAKE	2015-09-14 03:39:00	2015-09-14 03:39:00	12.7
LAKE	2015-09-14 03:40:00	2015-09-14 03:40:00	12.7
LAKE	2015-09-14 03:41:00	2015-09-14 03:41:00	12.7
LAKE	2015-09-14 03:42:00	2015-09-14 03:42:00	12.7
LAKE	2015-09-14 03:43:00	2015-09-14 03:43:00	12.7
LAKE	2015-09-14 03:44:00	2015-09-14 03:44:00	12.6
LAKE	2015-09-14 03:45:00	2015-09-14 03:45:00	12.6
LAKE	2015-09-14 03:46:00	2015-09-14 03:46:00	12.6
LAKE	2015-09-14 03:47:00	2015-09-14 03:47:00	12.6
LAKE	2015-09-14 03:48:00	2015-09-14 03:48:00	12.6
LAKE	2015-09-14 03:49:00	2015-09-14 03:49:00	12.6
LAKE	2015-09-14 03:50:00	2015-09-14 03:50:00	12.6
LAKE	2015-09-14 03:51:00	2015-09-14 03:51:00	12.6
LAKE	2015-09-14 03:52:00	2015-09-14 03:52:00	12.6
LAKE	2015-09-14 03:53:00	2015-09-14 03:53:00	12.6
LAKE	2015-09-14 03:54:00	2015-09-14 03:54:00	12.6
LAKE	2015-09-14 03:55:00	2015-09-14 03:55:00	12.6
LAKE	2015-09-14 03:56:00	2015-09-14 03:56:00	12.6
LAKE	2015-09-14 03:57:00	2015-09-14 03:57:00	12.6
LAKE	2015-09-14 03:58:00	2015-09-14 03:58:00	12.6
LAKE	2015-09-14 03:59:00	2015-09-14 03:59:00	12.5
LAKE	2015-09-14 04:00:00	2015-09-14 04:00:00	12.5
LAKE	2015-09-14 04:01:00	2015-09-14 04:01:00	12.5
LAKE	2015-09-14 04:02:00	2015-09-14 04:02:00	12.5
LAKE	2015-09-14 04:03:00	2015-09-14 04:03:00	12.5
LAKE	2015-09-14 04:04:00	2015-09-14 04:04:00	12.5
LAKE	2015-09-14 04:05:00	2015-09-14 04:05:00	12.5
LAKE	2015-09-14 04:06:00	2015-09-14 04:06:00	12.5
LAKE	2015-09-14 04:07:00	2015-09-14 04:07:00	12.6
LAKE	2015-09-14 04:08:00	2015-09-14 04:08:00	12.6
LAKE	2015-09-14 04:09:00	2015-09-14 04:09:00	12.6
LAKE	2015-09-14 04:10:00	2015-09-14 04:10:00	12.7
LAKE	2015-09-14 04:11:00	2015-09-14 04:11:00	12.7
LAKE	2015-09-14 04:12:00	2015-09-14 04:12:00	12.7
LAKE	2015-09-14 04:13:00	2015-09-14 04:13:00	12.7
LAKE	2015-09-14 04:14:00	2015-09-14 04:14:00	12.7
LAKE	2015-09-14 04:15:00	2015-09-14 04:15:00	12.7
LAKE	2015-09-14 04:16:00	2015-09-14 04:16:00	12.6
LAKE	2015-09-14 04:17:00	2015-09-14 04:17:00	12.6
LAKE	2015-09-14 04:18:00	2015-09-14 04:18:00	12.6
LAKE	2015-09-14 04:19:00	2015-09-14 04:19:00	12.6
LAKE	2015-09-14 04:20:00	2015-09-14 04:20:00	12.6
LAKE	2015-09-14 04:21:00	2015-09-14 04:21:00	12.6
LAKE	2015-09-14 04:22:00	2015-09-14 04:22:00	12.6
LAKE	2015-09-14 04:23:00	2015-09-14 04:23:00	12.6
LAKE	2015-09-14 04:24:00	2015-09-14 04:24:00	12.6
LAKE	2015-09-14 04:25:00	2015-09-14 04:25:00	12.5
LAKE	2015-09-14 04:26:00	2015-09-14 04:26:00	12.5
LAKE	2015-09-14 04:27:00	2015-09-14 04:27:00	12.5
LAKE	2015-09-14 04:28:00	2015-09-14 04:28:00	12.5
LAKE	2015-09-14 04:29:00	2015-09-14 04:29:00	12.5
LAKE	2015-09-14 04:30:00	2015-09-14 04:30:00	12.5
LAKE	2015-09-14 04:31:00	2015-09-14 04:31:00	12.5
LAKE	2015-09-14 04:32:00	2015-09-14 04:32:00	12.5
LAKE	2015-09-14 04:33:00	2015-09-14 04:33:00	12.5
LAKE	2015-09-14 04:34:00	2015-09-14 04:34:00	12.5
LAKE	2015-09-14 04:35:00	2015-09-14 04:35:00	12.5
LAKE	2015-09-14 04:36:00	2015-09-14 04:36:00	12.5
LAKE	2015-09-14 04:37:00	2015-09-14 04:37:00	12.5
LAKE	2015-09-14 04:38:00	2015-09-14 04:38:00	12.5
LAKE	2015-09-14 04:39:00	2015-09-14 04:39:00	12.5
LAKE	2015-09-14 04:40:00	2015-09-14 04:40:00	12.5
LAKE	2015-09-14 04:41:00	2015-09-14 04:41:00	12.5
LAKE	2015-09-14 04:42:00	2015-09-14 04:42:00	12.5
LAKE	2015-09-14 04:43:00	2015-09-14 04:43:00	12.5
LAKE	2015-09-14 04:44:00	2015-09-14 04:44:00	12.5
LAKE	2015-09-14 04:45:00	2015-09-14 04:45:00	12.5
LAKE	2015-09-14 04:46:00	2015-09-14 04:46:00	12.5
LAKE	2015-09-14 04:47:00	2015-09-14 04:47:00	12.5
LAKE	2015-09-14 04:48:00	2015-09-14 04:48:00	12.5
LAKE	2015-09-14 04:49:00	2015-09-14 04:49:00	12.4
LAKE	2015-09-14 04:50:00	2015-09-14 04:50:00	12.4
LAKE	2015-09-14 04:51:00	2015-09-14 04:51:00	12.4
LAKE	2015-09-14 04:52:00	2015-09-14 04:52:00	12.3
LAKE	2015-09-14 04:53:00	2015-09-14 04:53:00	12.3
LAKE	2015-09-14 04:54:00	2015-09-14 04:54:00	12.2
LAKE	2015-09-14 04:55:00	2015-09-14 04:55:00	12.2
LAKE	2015-09-14 04:56:00	2015-09-14 04:56:00	12.2
LAKE	2015-09-14 04:57:00	2015-09-14 04:57:00	12.2
LAKE	2015-09-14 04:58:00	2015-09-14 04:58:00	12.2
LAKE	2015-09-14 04:59:00	2015-09-14 04:59:00	12.2
LAKE	2015-09-14 05:00:00	2015-09-14 05:00:00	12.2
LAKE	2015-09-14 05:01:00	2015-09-14 05:01:00	12.2
LAKE	2015-09-14 05:02:00	2015-09-14 05:02:00	12.2
LAKE	2015-09-14 05:03:00	2015-09-14 05:03:00	12.1
LAKE	2015-09-14 05:04:00	2015-09-14 05:04:00	12.1
LAKE	2015-09-14 05:05:00	2015-09-14 05:05:00	12.1
LAKE	2015-09-14 05:06:00	2015-09-14 05:06:00	12.1
LAKE	2015-09-14 05:07:00	2015-09-14 05:07:00	12.2
LAKE	2015-09-14 05:08:00	2015-09-14 05:08:00	12.2
LAKE	2015-09-14 05:09:00	2015-09-14 05:09:00	12.1
LAKE	2015-09-14 05:10:00	2015-09-14 05:10:00	12.1
LAKE	2015-09-14 05:11:00	2015-09-14 05:11:00	12.1
LAKE	2015-09-14 05:12:00	2015-09-14 05:12:00	12.1
LAKE	2015-09-14 05:13:00	2015-09-14 05:13:00	12.1
LAKE	2015-09-14 05:14:00	2015-09-14 05:14:00	12.1
LAKE	2015-09-14 05:15:00	2015-09-14 05:15:00	12.1
LAKE	2015-09-14 05:16:00	2015-09-14 05:16:00	12.1
LAKE	2015-09-14 05:17:00	2015-09-14 05:17:00	12
LAKE	2015-09-14 05:18:00	2015-09-14 05:18:00	12
LAKE	2015-09-14 05:19:00	2015-09-14 05:19:00	11.9
LAKE	2015-09-14 05:20:00	2015-09-14 05:20:00	11.9
LAKE	2015-09-14 05:21:00	2015-09-14 05:21:00	11.8
LAKE	2015-09-14 05:22:00	2015-09-14 05:22:00	11.6
LAKE	2015-09-14 05:23:00	2015-09-14 05:23:00	11.4
LAKE	2015-09-14 05:24:00	2015-09-14 05:24:00	11.1
LAKE	2015-09-14 05:25:00	2015-09-14 05:25:00	11
LAKE	2015-09-14 05:26:00	2015-09-14 05:26:00	10.8
LAKE	2015-09-14 05:27:00	2015-09-14 05:27:00	10.7
LAKE	2015-09-14 05:28:00	2015-09-14 05:28:00	10.6
LAKE	2015-09-14 05:29:00	2015-09-14 05:29:00	10.5
LAKE	2015-09-14 05:30:00	2015-09-14 05:30:00	10.5
LAKE	2015-09-14 05:31:00	2015-09-14 05:31:00	10.4
LAKE	2015-09-14 05:32:00	2015-09-14 05:32:00	10.4
LAKE	2015-09-14 05:33:00	2015-09-14 05:33:00	10.4
LAKE	2015-09-14 05:34:00	2015-09-14 05:34:00	10.3
LAKE	2015-09-14 05:35:00	2015-09-14 05:35:00	10.3
LAKE	2015-09-14 05:36:00	2015-09-14 05:36:00	10.4
LAKE	2015-09-14 05:37:00	2015-09-14 05:37:00	10.5
LAKE	2015-09-14 05:38:00	2015-09-14 05:38:00	10.6
LAKE	2015-09-14 05:39:00	2015-09-14 05:39:00	10.9
LAKE	2015-09-14 05:40:00	2015-09-14 05:40:00	11
LAKE	2015-09-14 05:41:00	2015-09-14 05:41:00	11.2
LAKE	2015-09-14 05:42:00	2015-09-14 05:42:00	11.3
LAKE	2015-09-14 05:43:00	2015-09-14 05:43:00	11.3
LAKE	2015-09-14 05:44:00	2015-09-14 05:44:00	11.4
LAKE	2015-09-14 05:45:00	2015-09-14 05:45:00	11.5
LAKE	2015-09-14 05:46:00	2015-09-14 05:46:00	11.5
LAKE	2015-09-14 05:47:00	2015-09-14 05:47:00	11.5
LAKE	2015-09-14 05:48:00	2015-09-14 05:48:00	11.5
LAKE	2015-09-14 05:49:00	2015-09-14 05:49:00	11.5
LAKE	2015-09-14 05:50:00	2015-09-14 05:50:00	11.5
LAKE	2015-09-14 05:51:00	2015-09-14 05:51:00	11.5
LAKE	2015-09-14 05:52:00	2015-09-14 05:52:00	11.5
LAKE	2015-09-14 05:53:00	2015-09-14 05:53:00	11.5
LAKE	2015-09-14 05:54:00	2015-09-14 05:54:00	11.5
LAKE	2015-09-14 05:55:00	2015-09-14 05:55:00	11.5
LAKE	2015-09-14 05:56:00	2015-09-14 05:56:00	11.4
LAKE	2015-09-14 05:57:00	2015-09-14 05:57:00	11.3
LAKE	2015-09-14 05:58:00	2015-09-14 05:58:00	11
LAKE	2015-09-14 05:59:00	2015-09-14 05:59:00	10.8
LAKE	2015-09-14 06:00:00	2015-09-14 06:00:00	10.7
LAKE	2015-09-14 06:01:00	2015-09-14 06:01:00	10.5
LAKE	2015-09-14 06:02:00	2015-09-14 06:02:00	10.4
LAKE	2015-09-14 06:03:00	2015-09-14 06:03:00	10.3
LAKE	2015-09-14 06:04:00	2015-09-14 06:04:00	10.2
LAKE	2015-09-14 06:05:00	2015-09-14 06:05:00	10.2
LAKE	2015-09-14 06:06:00	2015-09-14 06:06:00	10.1
LAKE	2015-09-14 06:07:00	2015-09-14 06:07:00	10.1
LAKE	2015-09-14 06:08:00	2015-09-14 06:08:00	10.1
LAKE	2015-09-14 06:09:00	2015-09-14 06:09:00	10
LAKE	2015-09-14 06:10:00	2015-09-14 06:10:00	10.1
LAKE	2015-09-14 06:11:00	2015-09-14 06:11:00	10.1
LAKE	2015-09-14 06:12:00	2015-09-14 06:12:00	10.1
LAKE	2015-09-14 06:13:00	2015-09-14 06:13:00	10.1
LAKE	2015-09-14 06:14:00	2015-09-14 06:14:00	10.1
LAKE	2015-09-14 06:15:00	2015-09-14 06:15:00	10.1
LAKE	2015-09-14 06:16:00	2015-09-14 06:16:00	10.2
LAKE	2015-09-14 06:17:00	2015-09-14 06:17:00	10.2
LAKE	2015-09-14 06:18:00	2015-09-14 06:18:00	10.2
LAKE	2015-09-14 06:19:00	2015-09-14 06:19:00	10.2
LAKE	2015-09-14 06:20:00	2015-09-14 06:20:00	10.2
LAKE	2015-09-14 06:21:00	2015-09-14 06:21:00	10.1
LAKE	2015-09-14 06:22:00	2015-09-14 06:22:00	10.1
LAKE	2015-09-14 06:23:00	2015-09-14 06:23:00	10.1
LAKE	2015-09-14 06:24:00	2015-09-14 06:24:00	10.1
LAKE	2015-09-14 06:25:00	2015-09-14 06:25:00	10.1
LAKE	2015-09-14 06:26:00	2015-09-14 06:26:00	10.1
LAKE	2015-09-14 06:27:00	2015-09-14 06:27:00	10.2
LAKE	2015-09-14 06:28:00	2015-09-14 06:28:00	10.3
LAKE	2015-09-14 06:29:00	2015-09-14 06:29:00	10.4
LAKE	2015-09-14 06:30:00	2015-09-14 06:30:00	10.5
LAKE	2015-09-14 06:31:00	2015-09-14 06:31:00	10.6
LAKE	2015-09-14 06:32:00	2015-09-14 06:32:00	10.7
LAKE	2015-09-14 06:33:00	2015-09-14 06:33:00	10.7
LAKE	2015-09-14 06:34:00	2015-09-14 06:34:00	10.8
LAKE	2015-09-14 06:35:00	2015-09-14 06:35:00	10.9
LAKE	2015-09-14 06:36:00	2015-09-14 06:36:00	11
LAKE	2015-09-14 06:37:00	2015-09-14 06:37:00	11
LAKE	2015-09-14 06:38:00	2015-09-14 06:38:00	11.1
LAKE	2015-09-14 06:39:00	2015-09-14 06:39:00	11.1
LAKE	2015-09-14 06:40:00	2015-09-14 06:40:00	11.2
LAKE	2015-09-14 06:41:00	2015-09-14 06:41:00	11.2
LAKE	2015-09-14 06:42:00	2015-09-14 06:42:00	11.3
LAKE	2015-09-14 06:43:00	2015-09-14 06:43:00	11.3
LAKE	2015-09-14 06:44:00	2015-09-14 06:44:00	11.3
LAKE	2015-09-14 06:45:00	2015-09-14 06:45:00	11.4
LAKE	2015-09-14 06:46:00	2015-09-14 06:46:00	11.4
LAKE	2015-09-14 06:47:00	2015-09-14 06:47:00	11.4
LAKE	2015-09-14 06:48:00	2015-09-14 06:48:00	11.4
LAKE	2015-09-14 06:49:00	2015-09-14 06:49:00	11.5
LAKE	2015-09-14 06:50:00	2015-09-14 06:50:00	11.5
LAKE	2015-09-14 06:51:00	2015-09-14 06:51:00	11.5
LAKE	2015-09-14 06:52:00	2015-09-14 06:52:00	11.6
LAKE	2015-09-14 06:53:00	2015-09-14 06:53:00	11.6
LAKE	2015-09-14 06:54:00	2015-09-14 06:54:00	11.7
LAKE	2015-09-14 06:55:00	2015-09-14 06:55:00	11.8
LAKE	2015-09-14 06:56:00	2015-09-14 06:56:00	11.9
LAKE	2015-09-14 06:57:00	2015-09-14 06:57:00	11.9
LAKE	2015-09-14 06:58:00	2015-09-14 06:58:00	12
LAKE	2015-09-14 06:59:00	2015-09-14 06:59:00	12.1
LAKE	2015-09-14 07:00:00	2015-09-14 07:00:00	12.2
LAKE	2015-09-14 07:01:00	2015-09-14 07:01:00	12.4
LAKE	2015-09-14 07:02:00	2015-09-14 07:02:00	12.5
LAKE	2015-09-14 07:03:00	2015-09-14 07:03:00	12.6
LAKE	2015-09-14 07:04:00	2015-09-14 07:04:00	12.8
LAKE	2015-09-14 07:05:00	2015-09-14 07:05:00	12.9
LAKE	2015-09-14 07:06:00	2015-09-14 07:06:00	13
LAKE	2015-09-14 07:07:00	2015-09-14 07:07:00	13.2
LAKE	2015-09-14 07:08:00	2015-09-14 07:08:00	13.4
LAKE	2015-09-14 07:09:00	2015-09-14 07:09:00	13.5
LAKE	2015-09-14 07:10:00	2015-09-14 07:10:00	13.7
LAKE	2015-09-14 07:11:00	2015-09-14 07:11:00	13.8
LAKE	2015-09-14 07:12:00	2015-09-14 07:12:00	14
LAKE	2015-09-14 07:13:00	2015-09-14 07:13:00	14.2
LAKE	2015-09-14 07:14:00	2015-09-14 07:14:00	14.3
LAKE	2015-09-14 07:15:00	2015-09-14 07:15:00	14.4
LAKE	2015-09-14 07:16:00	2015-09-14 07:16:00	14.5
LAKE	2015-09-14 07:17:00	2015-09-14 07:17:00	14.7
LAKE	2015-09-14 07:18:00	2015-09-14 07:18:00	14.7
LAKE	2015-09-14 07:19:00	2015-09-14 07:19:00	14.8
LAKE	2015-09-14 07:20:00	2015-09-14 07:20:00	14.9
LAKE	2015-09-14 07:21:00	2015-09-14 07:21:00	15
LAKE	2015-09-14 07:22:00	2015-09-14 07:22:00	15.1
LAKE	2015-09-14 07:23:00	2015-09-14 07:23:00	15.1
LAKE	2015-09-14 07:24:00	2015-09-14 07:24:00	15.2
LAKE	2015-09-14 07:25:00	2015-09-14 07:25:00	15.3
LAKE	2015-09-14 07:26:00	2015-09-14 07:26:00	15.3
LAKE	2015-09-14 07:27:00	2015-09-14 07:27:00	15.4
LAKE	2015-09-14 07:28:00	2015-09-14 07:28:00	15.4
LAKE	2015-09-14 07:29:00	2015-09-14 07:29:00	15.4
LAKE	2015-09-14 07:30:00	2015-09-14 07:30:00	15.5
LAKE	2015-09-14 07:31:00	2015-09-14 07:31:00	15.5
LAKE	2015-09-14 07:32:00	2015-09-14 07:32:00	15.6
LAKE	2015-09-14 07:33:00	2015-09-14 07:33:00	15.6
LAKE	2015-09-14 07:34:00	2015-09-14 07:34:00	15.7
LAKE	2015-09-14 07:35:00	2015-09-14 07:35:00	15.7
LAKE	2015-09-14 07:36:00	2015-09-14 07:36:00	15.7
LAKE	2015-09-14 07:37:00	2015-09-14 07:37:00	15.8
LAKE	2015-09-14 07:38:00	2015-09-14 07:38:00	15.8
LAKE	2015-09-14 07:39:00	2015-09-14 07:39:00	15.8
LAKE	2015-09-14 07:40:00	2015-09-14 07:40:00	15.9
LAKE	2015-09-14 07:41:00	2015-09-14 07:41:00	15.9
LAKE	2015-09-14 07:42:00	2015-09-14 07:42:00	15.9
LAKE	2015-09-14 07:43:00	2015-09-14 07:43:00	16
LAKE	2015-09-14 07:44:00	2015-09-14 07:44:00	16
LAKE	2015-09-14 07:45:00	2015-09-14 07:45:00	15.9
LAKE	2015-09-14 07:46:00	2015-09-14 07:46:00	16
LAKE	2015-09-14 07:47:00	2015-09-14 07:47:00	16.1
LAKE	2015-09-14 07:48:00	2015-09-14 07:48:00	16.1
LAKE	2015-09-14 07:49:00	2015-09-14 07:49:00	16.1
LAKE	2015-09-14 07:50:00	2015-09-14 07:50:00	16.1
LAKE	2015-09-14 07:51:00	2015-09-14 07:51:00	16.2
LAKE	2015-09-14 07:52:00	2015-09-14 07:52:00	16.3
LAKE	2015-09-14 07:53:00	2015-09-14 07:53:00	16.3
LAKE	2015-09-14 07:54:00	2015-09-14 07:54:00	16.4
LAKE	2015-09-14 07:55:00	2015-09-14 07:55:00	16.5
LAKE	2015-09-14 07:56:00	2015-09-14 07:56:00	16.5
LAKE	2015-09-14 07:57:00	2015-09-14 07:57:00	16.5
LAKE	2015-09-14 07:58:00	2015-09-14 07:58:00	16.6
LAKE	2015-09-14 07:59:00	2015-09-14 07:59:00	16.6
LAKE	2015-09-14 08:00:00	2015-09-14 08:00:00	16.7
LAKE	2015-09-14 08:01:00	2015-09-14 08:01:00	16.7
LAKE	2015-09-14 08:02:00	2015-09-14 08:02:00	16.8
LAKE	2015-09-14 08:03:00	2015-09-14 08:03:00	16.8
LAKE	2015-09-14 08:04:00	2015-09-14 08:04:00	16.8
LAKE	2015-09-14 08:05:00	2015-09-14 08:05:00	16.8
LAKE	2015-09-14 08:06:00	2015-09-14 08:06:00	16.9
LAKE	2015-09-14 08:07:00	2015-09-14 08:07:00	16.9
LAKE	2015-09-14 08:08:00	2015-09-14 08:08:00	17
LAKE	2015-09-14 08:09:00	2015-09-14 08:09:00	17.1
LAKE	2015-09-14 08:10:00	2015-09-14 08:10:00	17.1
LAKE	2015-09-14 08:11:00	2015-09-14 08:11:00	17.2
LAKE	2015-09-14 08:12:00	2015-09-14 08:12:00	17.2
LAKE	2015-09-14 08:13:00	2015-09-14 08:13:00	17.2
LAKE	2015-09-14 08:14:00	2015-09-14 08:14:00	17.2
LAKE	2015-09-14 08:15:00	2015-09-14 08:15:00	17.3
LAKE	2015-09-14 08:16:00	2015-09-14 08:16:00	17.3
LAKE	2015-09-14 08:17:00	2015-09-14 08:17:00	17.3
LAKE	2015-09-14 08:18:00	2015-09-14 08:18:00	17.4
LAKE	2015-09-14 08:19:00	2015-09-14 08:19:00	17.4
LAKE	2015-09-14 08:20:00	2015-09-14 08:20:00	17.5
LAKE	2015-09-14 08:21:00	2015-09-14 08:21:00	17.4
LAKE	2015-09-14 08:22:00	2015-09-14 08:22:00	17.4
LAKE	2015-09-14 08:23:00	2015-09-14 08:23:00	17.5
LAKE	2015-09-14 08:24:00	2015-09-14 08:24:00	17.5
LAKE	2015-09-14 08:25:00	2015-09-14 08:25:00	17.5
LAKE	2015-09-14 08:26:00	2015-09-14 08:26:00	17.5
LAKE	2015-09-14 08:27:00	2015-09-14 08:27:00	17.6
LAKE	2015-09-14 08:28:00	2015-09-14 08:28:00	17.6
LAKE	2015-09-14 08:29:00	2015-09-14 08:29:00	17.7
LAKE	2015-09-14 08:30:00	2015-09-14 08:30:00	17.7
LAKE	2015-09-14 08:31:00	2015-09-14 08:31:00	17.7
LAKE	2015-09-14 08:32:00	2015-09-14 08:32:00	17.7
LAKE	2015-09-14 08:33:00	2015-09-14 08:33:00	17.7
LAKE	2015-09-14 08:34:00	2015-09-14 08:34:00	17.8
LAKE	2015-09-14 08:35:00	2015-09-14 08:35:00	17.8
LAKE	2015-09-14 08:36:00	2015-09-14 08:36:00	17.8
LAKE	2015-09-14 08:37:00	2015-09-14 08:37:00	17.9
LAKE	2015-09-14 08:38:00	2015-09-14 08:38:00	17.9
LAKE	2015-09-14 08:39:00	2015-09-14 08:39:00	17.9
LAKE	2015-09-14 08:40:00	2015-09-14 08:40:00	18
LAKE	2015-09-14 08:41:00	2015-09-14 08:41:00	18
LAKE	2015-09-14 08:42:00	2015-09-14 08:42:00	18
LAKE	2015-09-14 08:43:00	2015-09-14 08:43:00	18
LAKE	2015-09-14 08:44:00	2015-09-14 08:44:00	18
LAKE	2015-09-14 08:45:00	2015-09-14 08:45:00	18.1
LAKE	2015-09-14 08:46:00	2015-09-14 08:46:00	18.2
LAKE	2015-09-14 08:47:00	2015-09-14 08:47:00	18.2
LAKE	2015-09-14 08:48:00	2015-09-14 08:48:00	18.2
LAKE	2015-09-14 08:49:00	2015-09-14 08:49:00	18.4
LAKE	2015-09-14 08:50:00	2015-09-14 08:50:00	18.5
LAKE	2015-09-14 08:51:00	2015-09-14 08:51:00	18.6
LAKE	2015-09-14 08:52:00	2015-09-14 08:52:00	18.6
LAKE	2015-09-14 08:53:00	2015-09-14 08:53:00	18.7
LAKE	2015-09-14 08:54:00	2015-09-14 08:54:00	18.7
LAKE	2015-09-14 08:55:00	2015-09-14 08:55:00	18.8
LAKE	2015-09-14 08:56:00	2015-09-14 08:56:00	18.8
LAKE	2015-09-14 08:57:00	2015-09-14 08:57:00	18.8
LAKE	2015-09-14 08:58:00	2015-09-14 08:58:00	18.8
LAKE	2015-09-14 08:59:00	2015-09-14 08:59:00	18.8
LAKE	2015-09-14 09:00:00	2015-09-14 09:00:00	18.7
LAKE	2015-09-14 09:01:00	2015-09-14 09:01:00	18.7
LAKE	2015-09-14 09:02:00	2015-09-14 09:02:00	18.7
LAKE	2015-09-14 09:03:00	2015-09-14 09:03:00	18.8
LAKE	2015-09-14 09:04:00	2015-09-14 09:04:00	18.9
LAKE	2015-09-14 09:05:00	2015-09-14 09:05:00	18.9
LAKE	2015-09-14 09:06:00	2015-09-14 09:06:00	18.8
LAKE	2015-09-14 09:07:00	2015-09-14 09:07:00	18.7
LAKE	2015-09-14 09:08:00	2015-09-14 09:08:00	18.8
LAKE	2015-09-14 09:09:00	2015-09-14 09:09:00	18.9
LAKE	2015-09-14 09:10:00	2015-09-14 09:10:00	18.9
LAKE	2015-09-14 09:11:00	2015-09-14 09:11:00	18.9
LAKE	2015-09-14 09:12:00	2015-09-14 09:12:00	19.1
LAKE	2015-09-14 09:13:00	2015-09-14 09:13:00	19.2
LAKE	2015-09-14 09:14:00	2015-09-14 09:14:00	19.2
LAKE	2015-09-14 09:15:00	2015-09-14 09:15:00	19.3
LAKE	2015-09-14 09:16:00	2015-09-14 09:16:00	19.3
LAKE	2015-09-14 09:17:00	2015-09-14 09:17:00	19.3
LAKE	2015-09-14 09:18:00	2015-09-14 09:18:00	19.4
LAKE	2015-09-14 09:19:00	2015-09-14 09:19:00	19.5
LAKE	2015-09-14 09:20:00	2015-09-14 09:20:00	19.6
LAKE	2015-09-14 09:21:00	2015-09-14 09:21:00	19.5
LAKE	2015-09-14 09:22:00	2015-09-14 09:22:00	19.5
LAKE	2015-09-14 09:23:00	2015-09-14 09:23:00	19.6
LAKE	2015-09-14 09:24:00	2015-09-14 09:24:00	19.5
LAKE	2015-09-14 09:25:00	2015-09-14 09:25:00	19.5
LAKE	2015-09-14 09:26:00	2015-09-14 09:26:00	19.6
LAKE	2015-09-14 09:27:00	2015-09-14 09:27:00	19.5
LAKE	2015-09-14 09:28:00	2015-09-14 09:28:00	19.5
LAKE	2015-09-14 09:29:00	2015-09-14 09:29:00	19.5
LAKE	2015-09-14 09:30:00	2015-09-14 09:30:00	19.4
LAKE	2015-09-14 09:31:00	2015-09-14 09:31:00	19.4
LAKE	2015-09-14 09:32:00	2015-09-14 09:32:00	19.5
LAKE	2015-09-14 09:33:00	2015-09-14 09:33:00	19.6
LAKE	2015-09-14 09:34:00	2015-09-14 09:34:00	19.7
LAKE	2015-09-14 09:35:00	2015-09-14 09:35:00	19.8
LAKE	2015-09-14 09:36:00	2015-09-14 09:36:00	19.9
LAKE	2015-09-14 09:37:00	2015-09-14 09:37:00	20
LAKE	2015-09-14 09:38:00	2015-09-14 09:38:00	20
LAKE	2015-09-14 09:39:00	2015-09-14 09:39:00	19.9
LAKE	2015-09-14 09:40:00	2015-09-14 09:40:00	19.9
LAKE	2015-09-14 09:41:00	2015-09-14 09:41:00	19.6
LAKE	2015-09-14 09:42:00	2015-09-14 09:42:00	19.6
LAKE	2015-09-14 09:43:00	2015-09-14 09:43:00	19.6
LAKE	2015-09-14 09:44:00	2015-09-14 09:44:00	19.7
LAKE	2015-09-14 09:45:00	2015-09-14 09:45:00	19.7
LAKE	2015-09-14 09:46:00	2015-09-14 09:46:00	19.7
LAKE	2015-09-14 09:47:00	2015-09-14 09:47:00	19.7
LAKE	2015-09-14 09:48:00	2015-09-14 09:48:00	19.8
LAKE	2015-09-14 09:49:00	2015-09-14 09:49:00	20
LAKE	2015-09-14 09:50:00	2015-09-14 09:50:00	19.9
LAKE	2015-09-14 09:51:00	2015-09-14 09:51:00	20
LAKE	2015-09-14 09:52:00	2015-09-14 09:52:00	20.1
LAKE	2015-09-14 09:53:00	2015-09-14 09:53:00	20.1
LAKE	2015-09-14 09:54:00	2015-09-14 09:54:00	20.1
LAKE	2015-09-14 09:55:00	2015-09-14 09:55:00	20.2
LAKE	2015-09-14 09:56:00	2015-09-14 09:56:00	20.3
LAKE	2015-09-14 09:57:00	2015-09-14 09:57:00	20.2
LAKE	2015-09-14 09:58:00	2015-09-14 09:58:00	20.2
LAKE	2015-09-14 09:59:00	2015-09-14 09:59:00	20.2
LAKE	2015-09-14 10:00:00	2015-09-14 10:00:00	20.2
LAKE	2015-09-14 10:01:00	2015-09-14 10:01:00	20.3
LAKE	2015-09-14 10:02:00	2015-09-14 10:02:00	20.3
LAKE	2015-09-14 10:03:00	2015-09-14 10:03:00	20.3
LAKE	2015-09-14 10:04:00	2015-09-14 10:04:00	20.3
LAKE	2015-09-14 10:05:00	2015-09-14 10:05:00	20.2
LAKE	2015-09-14 10:06:00	2015-09-14 10:06:00	20
LAKE	2015-09-14 10:07:00	2015-09-14 10:07:00	20
LAKE	2015-09-14 10:08:00	2015-09-14 10:08:00	20.1
LAKE	2015-09-14 10:09:00	2015-09-14 10:09:00	20.2
LAKE	2015-09-14 10:10:00	2015-09-14 10:10:00	20.4
LAKE	2015-09-14 10:11:00	2015-09-14 10:11:00	20.5
LAKE	2015-09-14 10:12:00	2015-09-14 10:12:00	20.5
LAKE	2015-09-14 10:13:00	2015-09-14 10:13:00	20.6
LAKE	2015-09-14 10:14:00	2015-09-14 10:14:00	20.7
LAKE	2015-09-14 10:15:00	2015-09-14 10:15:00	20.7
LAKE	2015-09-14 10:16:00	2015-09-14 10:16:00	20.8
LAKE	2015-09-14 10:17:00	2015-09-14 10:17:00	20.9
LAKE	2015-09-14 10:18:00	2015-09-14 10:18:00	20.9
LAKE	2015-09-14 10:19:00	2015-09-14 10:19:00	20.9
LAKE	2015-09-14 10:20:00	2015-09-14 10:20:00	20.9
LAKE	2015-09-14 10:21:00	2015-09-14 10:21:00	21
LAKE	2015-09-14 10:22:00	2015-09-14 10:22:00	20.9
LAKE	2015-09-14 10:23:00	2015-09-14 10:23:00	20.9
LAKE	2015-09-14 10:24:00	2015-09-14 10:24:00	21
LAKE	2015-09-14 10:25:00	2015-09-14 10:25:00	21
LAKE	2015-09-14 10:26:00	2015-09-14 10:26:00	21
LAKE	2015-09-14 10:27:00	2015-09-14 10:27:00	21
LAKE	2015-09-14 10:28:00	2015-09-14 10:28:00	21
LAKE	2015-09-14 10:29:00	2015-09-14 10:29:00	21.1
LAKE	2015-09-14 10:30:00	2015-09-14 10:30:00	21.1
LAKE	2015-09-14 10:31:00	2015-09-14 10:31:00	21.2
LAKE	2015-09-14 10:32:00	2015-09-14 10:32:00	21.1
LAKE	2015-09-14 10:33:00	2015-09-14 10:33:00	21.1
LAKE	2015-09-14 10:34:00	2015-09-14 10:34:00	20.9
LAKE	2015-09-14 10:35:00	2015-09-14 10:35:00	20.9
LAKE	2015-09-14 10:36:00	2015-09-14 10:36:00	20.9
LAKE	2015-09-14 10:37:00	2015-09-14 10:37:00	20.9
LAKE	2015-09-14 10:38:00	2015-09-14 10:38:00	20.8
LAKE	2015-09-14 10:39:00	2015-09-14 10:39:00	20.7
LAKE	2015-09-14 10:40:00	2015-09-14 10:40:00	20.7
LAKE	2015-09-14 10:41:00	2015-09-14 10:41:00	20.7
LAKE	2015-09-14 10:42:00	2015-09-14 10:42:00	20.7
LAKE	2015-09-14 10:43:00	2015-09-14 10:43:00	20.6
LAKE	2015-09-14 10:44:00	2015-09-14 10:44:00	20.5
LAKE	2015-09-14 10:45:00	2015-09-14 10:45:00	20.5
LAKE	2015-09-14 10:46:00	2015-09-14 10:46:00	20.5
LAKE	2015-09-14 10:47:00	2015-09-14 10:47:00	20.5
LAKE	2015-09-14 10:48:00	2015-09-14 10:48:00	20.5
LAKE	2015-09-14 10:49:00	2015-09-14 10:49:00	20.6
LAKE	2015-09-14 10:50:00	2015-09-14 10:50:00	20.7
LAKE	2015-09-14 10:51:00	2015-09-14 10:51:00	20.8
LAKE	2015-09-14 10:52:00	2015-09-14 10:52:00	20.8
LAKE	2015-09-14 10:53:00	2015-09-14 10:53:00	20.8
LAKE	2015-09-14 10:54:00	2015-09-14 10:54:00	20.8
LAKE	2015-09-14 10:55:00	2015-09-14 10:55:00	20.9
LAKE	2015-09-14 10:56:00	2015-09-14 10:56:00	21.1
LAKE	2015-09-14 10:57:00	2015-09-14 10:57:00	21.2
LAKE	2015-09-14 10:58:00	2015-09-14 10:58:00	21.3
LAKE	2015-09-14 10:59:00	2015-09-14 10:59:00	21.5
LAKE	2015-09-14 11:00:00	2015-09-14 11:00:00	21.6
LAKE	2015-09-14 11:01:00	2015-09-14 11:01:00	21.6
LAKE	2015-09-14 11:02:00	2015-09-14 11:02:00	21.7
LAKE	2015-09-14 11:03:00	2015-09-14 11:03:00	21.6
LAKE	2015-09-14 11:04:00	2015-09-14 11:04:00	21.4
LAKE	2015-09-14 11:05:00	2015-09-14 11:05:00	21.3
LAKE	2015-09-14 11:06:00	2015-09-14 11:06:00	21.2
LAKE	2015-09-14 11:07:00	2015-09-14 11:07:00	21.3
LAKE	2015-09-14 11:08:00	2015-09-14 11:08:00	21.5
LAKE	2015-09-14 11:09:00	2015-09-14 11:09:00	21.7
LAKE	2015-09-14 11:10:00	2015-09-14 11:10:00	21.8
LAKE	2015-09-14 11:11:00	2015-09-14 11:11:00	21.6
LAKE	2015-09-14 11:12:00	2015-09-14 11:12:00	21.6
LAKE	2015-09-14 11:13:00	2015-09-14 11:13:00	21.6
LAKE	2015-09-14 11:14:00	2015-09-14 11:14:00	21.4
LAKE	2015-09-14 11:15:00	2015-09-14 11:15:00	21.5
LAKE	2015-09-14 11:16:00	2015-09-14 11:16:00	21.6
LAKE	2015-09-14 11:17:00	2015-09-14 11:17:00	21.6
LAKE	2015-09-14 11:18:00	2015-09-14 11:18:00	21.7
LAKE	2015-09-14 11:19:00	2015-09-14 11:19:00	21.7
LAKE	2015-09-14 11:20:00	2015-09-14 11:20:00	21.7
LAKE	2015-09-14 11:21:00	2015-09-14 11:21:00	21.8
LAKE	2015-09-14 11:22:00	2015-09-14 11:22:00	21.7
LAKE	2015-09-14 11:23:00	2015-09-14 11:23:00	21.7
LAKE	2015-09-14 11:24:00	2015-09-14 11:24:00	21.8
LAKE	2015-09-14 11:25:00	2015-09-14 11:25:00	21.8
LAKE	2015-09-14 11:26:00	2015-09-14 11:26:00	22
LAKE	2015-09-14 11:27:00	2015-09-14 11:27:00	22
LAKE	2015-09-14 11:28:00	2015-09-14 11:28:00	22.1
LAKE	2015-09-14 11:29:00	2015-09-14 11:29:00	22.2
LAKE	2015-09-14 11:30:00	2015-09-14 11:30:00	22.3
LAKE	2015-09-14 11:31:00	2015-09-14 11:31:00	22.2
LAKE	2015-09-14 11:32:00	2015-09-14 11:32:00	22.1
LAKE	2015-09-14 11:33:00	2015-09-14 11:33:00	22.1
LAKE	2015-09-14 11:34:00	2015-09-14 11:34:00	21.9
LAKE	2015-09-14 11:35:00	2015-09-14 11:35:00	21.8
LAKE	2015-09-14 11:36:00	2015-09-14 11:36:00	21.8
LAKE	2015-09-14 11:37:00	2015-09-14 11:37:00	21.9
LAKE	2015-09-14 11:38:00	2015-09-14 11:38:00	22
LAKE	2015-09-14 11:39:00	2015-09-14 11:39:00	22
LAKE	2015-09-14 11:40:00	2015-09-14 11:40:00	22.1
LAKE	2015-09-14 11:41:00	2015-09-14 11:41:00	22.1
LAKE	2015-09-14 11:42:00	2015-09-14 11:42:00	22
LAKE	2015-09-14 11:43:00	2015-09-14 11:43:00	22
LAKE	2015-09-14 11:44:00	2015-09-14 11:44:00	22
LAKE	2015-09-14 11:45:00	2015-09-14 11:45:00	22
LAKE	2015-09-14 11:46:00	2015-09-14 11:46:00	21.7
LAKE	2015-09-14 11:47:00	2015-09-14 11:47:00	21.6
LAKE	2015-09-14 11:48:00	2015-09-14 11:48:00	21.5
LAKE	2015-09-14 11:49:00	2015-09-14 11:49:00	21.5
LAKE	2015-09-14 11:50:00	2015-09-14 11:50:00	21.7
LAKE	2015-09-14 11:51:00	2015-09-14 11:51:00	21.9
LAKE	2015-09-14 11:52:00	2015-09-14 11:52:00	22
LAKE	2015-09-14 11:53:00	2015-09-14 11:53:00	22.1
LAKE	2015-09-14 11:54:00	2015-09-14 11:54:00	22.1
LAKE	2015-09-14 11:55:00	2015-09-14 11:55:00	22.1
LAKE	2015-09-14 11:56:00	2015-09-14 11:56:00	22.2
LAKE	2015-09-14 11:57:00	2015-09-14 11:57:00	22.2
LAKE	2015-09-14 11:58:00	2015-09-14 11:58:00	22.2
LAKE	2015-09-14 11:59:00	2015-09-14 11:59:00	22.3
LAKE	2015-09-14 12:00:00	2015-09-14 12:00:00	22.4	17.2552
LAKE	2015-09-14 12:01:00	2015-09-14 12:01:00	22.6
LAKE	2015-09-14 12:02:00	2015-09-14 12:02:00	22.7
LAKE	2015-09-14 12:03:00	2015-09-14 12:03:00	22.8
LAKE	2015-09-14 12:04:00	2015-09-14 12:04:00	22.8
LAKE	2015-09-14 12:05:00	2015-09-14 12:05:00	22.8
LAKE	2015-09-14 12:06:00	2015-09-14 12:06:00	22.8
LAKE	2015-09-14 12:07:00	2015-09-14 12:07:00	22.8
LAKE	2015-09-14 12:08:00	2015-09-14 12:08:00	23
LAKE	2015-09-14 12:09:00	2015-09-14 12:09:00	23.2
LAKE	2015-09-14 12:10:00	2015-09-14 12:10:00	23.3
LAKE	2015-09-14 12:11:00	2015-09-14 12:11:00	23.5
LAKE	2015-09-14 12:12:00	2015-09-14 12:12:00	23.5
LAKE	2015-09-14 12:13:00	2015-09-14 12:13:00	23.5
LAKE	2015-09-14 12:14:00	2015-09-14 12:14:00	23.4
LAKE	2015-09-14 12:15:00	2015-09-14 12:15:00	23.3
LAKE	2015-09-14 12:16:00	2015-09-14 12:16:00	23.2
LAKE	2015-09-14 12:17:00	2015-09-14 12:17:00	23.1
LAKE	2015-09-14 12:18:00	2015-09-14 12:18:00	23.1
LAKE	2015-09-14 12:19:00	2015-09-14 12:19:00	23.1
LAKE	2015-09-14 12:20:00	2015-09-14 12:20:00	23.1
LAKE	2015-09-14 12:21:00	2015-09-14 12:21:00	23.1
LAKE	2015-09-14 12:22:00	2015-09-14 12:22:00	23.2
LAKE	2015-09-14 12:23:00	2015-09-14 12:23:00	23.2
LAKE	2015-09-14 12:24:00	2015-09-14 12:24:00	23.3
LAKE	2015-09-14 12:25:00	2015-09-14 12:25:00	23.4
LAKE	2015-09-14 12:26:00	2015-09-14 12:26:00	23.5
LAKE	2015-09-14 12:27:00	2015-09-14 12:27:00	23.5
LAKE	2015-09-14 12:28:00	2015-09-14 12:28:00	23.4
LAKE	2015-09-14 12:29:00	2015-09-14 12:29:00	23.1
LAKE	2015-09-14 12:30:00	2015-09-14 12:30:00	23
LAKE	2015-09-14 12:31:00	2015-09-14 12:31:00	23
LAKE	2015-09-14 12:32:00	2015-09-14 12:32:00	23.1
LAKE	2015-09-14 12:33:00	2015-09-14 12:33:00	23.2
LAKE	2015-09-14 12:34:00	2015-09-14 12:34:00	23.3
LAKE	2015-09-14 12:35:00	2015-09-14 12:35:00	23.3
LAKE	2015-09-14 12:36:00	2015-09-14 12:36:00	23.4
LAKE	2015-09-14 12:37:00	2015-09-14 12:37:00	23.6
LAKE	2015-09-14 12:38:00	2015-09-14 12:38:00	23.7
LAKE	2015-09-14 12:39:00	2015-09-14 12:39:00	23.8
LAKE	2015-09-14 12:40:00	2015-09-14 12:40:00	23.7
LAKE	2015-09-14 12:41:00	2015-09-14 12:41:00	23.5
LAKE	2015-09-14 12:42:00	2015-09-14 12:42:00	23.4
LAKE	2015-09-14 12:43:00	2015-09-14 12:43:00	23.3
LAKE	2015-09-14 12:44:00	2015-09-14 12:44:00	23.3
LAKE	2015-09-14 12:45:00	2015-09-14 12:45:00	23.3
LAKE	2015-09-14 12:46:00	2015-09-14 12:46:00	23.3
LAKE	2015-09-14 12:47:00	2015-09-14 12:47:00	23.3
LAKE	2015-09-14 12:48:00	2015-09-14 12:48:00	23.3
LAKE	2015-09-14 12:49:00	2015-09-14 12:49:00	23.2
LAKE	2015-09-14 12:50:00	2015-09-14 12:50:00	23.1
LAKE	2015-09-14 12:51:00	2015-09-14 12:51:00	23.2
LAKE	2015-09-14 12:52:00	2015-09-14 12:52:00	23.3
LAKE	2015-09-14 12:53:00	2015-09-14 12:53:00	23.3
LAKE	2015-09-14 12:54:00	2015-09-14 12:54:00	23.2
LAKE	2015-09-14 12:55:00	2015-09-14 12:55:00	23.1
LAKE	2015-09-14 12:56:00	2015-09-14 12:56:00	23
LAKE	2015-09-14 12:57:00	2015-09-14 12:57:00	23
LAKE	2015-09-14 12:58:00	2015-09-14 12:58:00	23.2
LAKE	2015-09-14 12:59:00	2015-09-14 12:59:00	23.4
LAKE	2015-09-14 13:00:00	2015-09-14 13:00:00	23.5
LAKE	2015-09-14 13:01:00	2015-09-14 13:01:00	23.7
LAKE	2015-09-14 13:02:00	2015-09-14 13:02:00	23.8
LAKE	2015-09-14 13:03:00	2015-09-14 13:03:00	23.8
LAKE	2015-09-14 13:04:00	2015-09-14 13:04:00	23.8
LAKE	2015-09-14 13:05:00	2015-09-14 13:05:00	23.9
LAKE	2015-09-14 13:06:00	2015-09-14 13:06:00	23.9
LAKE	2015-09-14 13:07:00	2015-09-14 13:07:00	23.8
LAKE	2015-09-14 13:08:00	2015-09-14 13:08:00	23.6
LAKE	2015-09-14 13:09:00	2015-09-14 13:09:00	23.3
LAKE	2015-09-14 13:10:00	2015-09-14 13:10:00	23.3
LAKE	2015-09-14 13:11:00	2015-09-14 13:11:00	23.2
LAKE	2015-09-14 13:12:00	2015-09-14 13:12:00	23.1
LAKE	2015-09-14 13:13:00	2015-09-14 13:13:00	23.1
LAKE	2015-09-14 13:14:00	2015-09-14 13:14:00	23.2
LAKE	2015-09-14 13:15:00	2015-09-14 13:15:00	23.5
LAKE	2015-09-14 13:16:00	2015-09-14 13:16:00	23.6
LAKE	2015-09-14 13:17:00	2015-09-14 13:17:00	23.7
LAKE	2015-09-14 13:18:00	2015-09-14 13:18:00	23.8
LAKE	2015-09-14 13:19:00	2015-09-14 13:19:00	24
LAKE	2015-09-14 13:20:00	2015-09-14 13:20:00	24.1
LAKE	2015-09-14 13:21:00	2015-09-14 13:21:00	24.1
LAKE	2015-09-14 13:22:00	2015-09-14 13:22:00	24
LAKE	2015-09-14 13:23:00	2015-09-14 13:23:00	24
LAKE	2015-09-14 13:24:00	2015-09-14 13:24:00	23.9
LAKE	2015-09-14 13:25:00	2015-09-14 13:25:00	23.8
LAKE	2015-09-14 13:26:00	2015-09-14 13:26:00	23.8
LAKE	2015-09-14 13:27:00	2015-09-14 13:27:00	23.8
LAKE	2015-09-14 13:28:00	2015-09-14 13:28:00	23.8
LAKE	2015-09-14 13:29:00	2015-09-14 13:29:00	23.7
LAKE	2015-09-14 13:30:00	2015-09-14 13:30:00	23.7
LAKE	2015-09-14 13:31:00	2015-09-14 13:31:00	23.5
LAKE	2015-09-14 13:32:00	2015-09-14 13:32:00	23.3
LAKE	2015-09-14 13:33:00	2015-09-14 13:33:00	23.2
LAKE	2015-09-14 13:34:00	2015-09-14 13:34:00	23.1
LAKE	2015-09-14 13:35:00	2015-09-14 13:35:00	23.1
LAKE	2015-09-14 13:36:00	2015-09-14 13:36:00	23.1
LAKE	2015-09-14 13:37:00	2015-09-14 13:37:00	23.2
LAKE	2015-09-14 13:38:00	2015-09-14 13:38:00	23.4
LAKE	2015-09-14 13:39:00	2015-09-14 13:39:00	23.6
LAKE	2015-09-14 13:40:00	2015-09-14 13:40:00	23.8
LAKE	2015-09-14 13:41:00	2015-09-14 13:41:00	23.9
LAKE	2015-09-14 13:42:00	2015-09-14 13:42:00	24.1
LAKE	2015-09-14 13:43:00	2015-09-14 13:43:00	24.2
LAKE	2015-09-14 13:44:00	2015-09-14 13:44:00	24
LAKE	2015-09-14 13:45:00	2015-09-14 13:45:00	23.8
LAKE	2015-09-14 13:46:00	2015-09-14 13:46:00	23.7
LAKE	2015-09-14 13:47:00	2015-09-14 13:47:00	23.7
LAKE	2015-09-14 13:48:00	2015-09-14 13:48:00	23.7
LAKE	2015-09-14 13:49:00	2015-09-14 13:49:00	23.9
LAKE	2015-09-14 13:50:00	2015-09-14 13:50:00	24
LAKE	2015-09-14 13:51:00	2015-09-14 13:51:00	24.1
LAKE	2015-09-14 13:52:00	2015-09-14 13:52:00	24.2
LAKE	2015-09-14 13:53:00	2015-09-14 13:53:00	23.8
LAKE	2015-09-14 13:54:00	2015-09-14 13:54:00	23.7
LAKE	2015-09-14 13:55:00	2015-09-14 13:55:00	23.7
LAKE	2015-09-14 13:56:00	2015-09-14 13:56:00	23.9
LAKE	2015-09-14 13:57:00	2015-09-14 13:57:00	24
LAKE	2015-09-14 13:58:00	2015-09-14 13:58:00	24.1
LAKE	2015-09-14 13:59:00	2015-09-14 13:59:00	24.2
LAKE	2015-09-14 14:00:00	2015-09-14 14:00:00	24.1
LAKE	2015-09-14 14:01:00	2015-09-14 14:01:00	23.9
LAKE	2015-09-14 14:02:00	2015-09-14 14:02:00	23.8
LAKE	2015-09-14 14:03:00	2015-09-14 14:03:00	23.8
LAKE	2015-09-14 14:04:00	2015-09-14 14:04:00	23.9
LAKE	2015-09-14 14:05:00	2015-09-14 14:05:00	24
LAKE	2015-09-14 14:06:00	2015-09-14 14:06:00	24.1
LAKE	2015-09-14 14:07:00	2015-09-14 14:07:00	24.1
LAKE	2015-09-14 14:08:00	2015-09-14 14:08:00	24.1
LAKE	2015-09-14 14:09:00	2015-09-14 14:09:00	24.1
LAKE	2015-09-14 14:10:00	2015-09-14 14:10:00	24.1
LAKE	2015-09-14 14:11:00	2015-09-14 14:11:00	24
LAKE	2015-09-14 14:12:00	2015-09-14 14:12:00	24.1
LAKE	2015-09-14 14:13:00	2015-09-14 14:13:00	24.2
LAKE	2015-09-14 14:14:00	2015-09-14 14:14:00	24.3
LAKE	2015-09-14 14:15:00	2015-09-14 14:15:00	24.5
LAKE	2015-09-14 14:16:00	2015-09-14 14:16:00	24.6
LAKE	2015-09-14 14:17:00	2015-09-14 14:17:00	24.6
LAKE	2015-09-14 14:18:00	2015-09-14 14:18:00	24.6
LAKE	2015-09-14 14:19:00	2015-09-14 14:19:00	24.5
LAKE	2015-09-14 14:20:00	2015-09-14 14:20:00	24.5
LAKE	2015-09-14 14:21:00	2015-09-14 14:21:00	24.6
LAKE	2015-09-14 14:22:00	2015-09-14 14:22:00	24.6
LAKE	2015-09-14 14:23:00	2015-09-14 14:23:00	24.6
LAKE	2015-09-14 14:24:00	2015-09-14 14:24:00	24.7
LAKE	2015-09-14 14:25:00	2015-09-14 14:25:00	24.7
LAKE	2015-09-14 14:26:00	2015-09-14 14:26:00	24.8
LAKE	2015-09-14 14:27:00	2015-09-14 14:27:00	24.8
LAKE	2015-09-14 14:28:00	2015-09-14 14:28:00	24.8
LAKE	2015-09-14 14:29:00	2015-09-14 14:29:00	24.7
LAKE	2015-09-14 14:30:00	2015-09-14 14:30:00	24.5
LAKE	2015-09-14 14:31:00	2015-09-14 14:31:00	24.3
LAKE	2015-09-14 14:32:00	2015-09-14 14:32:00	24.2
LAKE	2015-09-14 14:33:00	2015-09-14 14:33:00	24.2
LAKE	2015-09-14 14:34:00	2015-09-14 14:34:00	24.3
LAKE	2015-09-14 14:35:00	2015-09-14 14:35:00	24.4
LAKE	2015-09-14 14:36:00	2015-09-14 14:36:00	24.4
LAKE	2015-09-14 14:37:00	2015-09-14 14:37:00	24.5
LAKE	2015-09-14 14:38:00	2015-09-14 14:38:00	24.6
LAKE	2015-09-14 14:39:00	2015-09-14 14:39:00	24.6
LAKE	2015-09-14 14:40:00	2015-09-14 14:40:00	24.5
LAKE	2015-09-14 14:41:00	2015-09-14 14:41:00	24.5
LAKE	2015-09-14 14:42:00	2015-09-14 14:42:00	24.5
LAKE	2015-09-14 14:43:00	2015-09-14 14:43:00	24.5
LAKE	2015-09-14 14:44:00	2015-09-14 14:44:00	24.6
LAKE	2015-09-14 14:45:00	2015-09-14 14:45:00	24.6
LAKE	2015-09-14 14:46:00	2015-09-14 14:46:00	24.5
LAKE	2015-09-14 14:47:00	2015-09-14 14:47:00	24.5
LAKE	2015-09-14 14:48:00	2015-09-14 14:48:00	24.4
LAKE	2015-09-14 14:49:00	2015-09-14 14:49:00	24.4
LAKE	2015-09-14 14:50:00	2015-09-14 14:50:00	24.4
LAKE	2015-09-14 14:51:00	2015-09-14 14:51:00	24.4
LAKE	2015-09-14 14:52:00	2015-09-14 14:52:00	24.4
LAKE	2015-09-14 14:53:00	2015-09-14 14:53:00	24.4
LAKE	2015-09-14 14:54:00	2015-09-14 14:54:00	24.4
LAKE	2015-09-14 14:55:00	2015-09-14 14:55:00	24.5
LAKE	2015-09-14 14:56:00	2015-09-14 14:56:00	24.6
LAKE	2015-09-14 14:57:00	2015-09-14 14:57:00	24.6
LAKE	2015-09-14 14:58:00	2015-09-14 14:58:00	24.6
LAKE	2015-09-14 14:59:00	2015-09-14 14:59:00	24.5
LAKE	2015-09-14 15:00:00	2015-09-14 15:00:00	24.6
LAKE	2015-09-14 15:01:00	2015-09-14 15:01:00	24.7
LAKE	2015-09-14 15:02:00	2015-09-14 15:02:00	24.6
LAKE	2015-09-14 15:03:00	2015-09-14 15:03:00	24.6
LAKE	2015-09-14 15:04:00	2015-09-14 15:04:00	24.6
LAKE	2015-09-14 15:05:00	2015-09-14 15:05:00	24.6
LAKE	2015-09-14 15:06:00	2015-09-14 15:06:00	24.6
LAKE	2015-09-14 15:07:00	2015-09-14 15:07:00	24.6
LAKE	2015-09-14 15:08:00	2015-09-14 15:08:00	24.6
LAKE	2015-09-14 15:09:00	2015-09-14 15:09:00	24.5
LAKE	2015-09-14 15:10:00	2015-09-14 15:10:00	24.4
LAKE	2015-09-14 15:11:00	2015-09-14 15:11:00	24.3
LAKE	2015-09-14 15:12:00	2015-09-14 15:12:00	24.3
LAKE	2015-09-14 15:13:00	2015-09-14 15:13:00	24.4
LAKE	2015-09-14 15:14:00	2015-09-14 15:14:00	24.5
LAKE	2015-09-14 15:15:00	2015-09-14 15:15:00	24.6
LAKE	2015-09-14 15:16:00	2015-09-14 15:16:00	24.7
LAKE	2015-09-14 15:17:00	2015-09-14 15:17:00	24.8
LAKE	2015-09-14 15:18:00	2015-09-14 15:18:00	24.9
LAKE	2015-09-14 15:19:00	2015-09-14 15:19:00	25
LAKE	2015-09-14 15:20:00	2015-09-14 15:20:00	25
LAKE	2015-09-14 15:21:00	2015-09-14 15:21:00	25
LAKE	2015-09-14 15:22:00	2015-09-14 15:22:00	24.9
LAKE	2015-09-14 15:23:00	2015-09-14 15:23:00	24.9
LAKE	2015-09-14 15:24:00	2015-09-14 15:24:00	24.9
LAKE	2015-09-14 15:25:00	2015-09-14 15:25:00	24.9
LAKE	2015-09-14 15:26:00	2015-09-14 15:26:00	24.8
LAKE	2015-09-14 15:27:00	2015-09-14 15:27:00	24.7
LAKE	2015-09-14 15:28:00	2015-09-14 15:28:00	24.6
LAKE	2015-09-14 15:29:00	2015-09-14 15:29:00	24.6
LAKE	2015-09-14 15:30:00	2015-09-14 15:30:00	24.6
LAKE	2015-09-14 15:31:00	2015-09-14 15:31:00	24.6
LAKE	2015-09-14 15:32:00	2015-09-14 15:32:00	24.6
LAKE	2015-09-14 15:33:00	2015-09-14 15:33:00	24.7
LAKE	2015-09-14 15:34:00	2015-09-14 15:34:00	24.7
LAKE	2015-09-14 15:35:00	2015-09-14 15:35:00	24.5
LAKE	2015-09-14 15:36:00	2015-09-14 15:36:00	24.5
LAKE	2015-09-14 15:37:00	2015-09-14 15:37:00	24.4
LAKE	2015-09-14 15:38:00	2015-09-14 15:38:00	24.4
LAKE	2015-09-14 15:39:00	2015-09-14 15:39:00	24.4
LAKE	2015-09-14 15:40:00	2015-09-14 15:40:00	24.5
LAKE	2015-09-14 15:41:00	2015-09-14 15:41:00	24.7
LAKE	2015-09-14 15:42:00	2015-09-14 15:42:00	24.7
LAKE	2015-09-14 15:43:00	2015-09-14 15:43:00	24.7
LAKE	2015-09-14 15:44:00	2015-09-14 15:44:00	24.7
LAKE	2015-09-14 15:45:00	2015-09-14 15:45:00	24.7
LAKE	2015-09-14 15:46:00	2015-09-14 15:46:00	24.7
LAKE	2015-09-14 15:47:00	2015-09-14 15:47:00	24.7
LAKE	2015-09-14 15:48:00	2015-09-14 15:48:00	24.7
LAKE	2015-09-14 15:49:00	2015-09-14 15:49:00	24.7
LAKE	2015-09-14 15:50:00	2015-09-14 15:50:00	24.6
LAKE	2015-09-14 15:51:00	2015-09-14 15:51:00	24.6
LAKE	2015-09-14 15:52:00	2015-09-14 15:52:00	24.6
LAKE	2015-09-14 15:53:00	2015-09-14 15:53:00	24.7
LAKE	2015-09-14 15:54:00	2015-09-14 15:54:00	24.7
LAKE	2015-09-14 15:55:00	2015-09-14 15:55:00	24.8
LAKE	2015-09-14 15:56:00	2015-09-14 15:56:00	24.9
LAKE	2015-09-14 15:57:00	2015-09-14 15:57:00	24.9
LAKE	2015-09-14 15:58:00	2015-09-14 15:58:00	24.7
LAKE	2015-09-14 15:59:00	2015-09-14 15:59:00	24.6
LAKE	2015-09-14 16:00:00	2015-09-14 16:00:00	24.7
LAKE	2015-09-14 16:01:00	2015-09-14 16:01:00	24.8
LAKE	2015-09-14 16:02:00	2015-09-14 16:02:00	24.8
LAKE	2015-09-14 16:03:00	2015-09-14 16:03:00	24.9
LAKE	2015-09-14 16:04:00	2015-09-14 16:04:00	24.9
LAKE	2015-09-14 16:05:00	2015-09-14 16:05:00	25
LAKE	2015-09-14 16:06:00	2015-09-14 16:06:00	25
LAKE	2015-09-14 16:07:00	2015-09-14 16:07:00	25
LAKE	2015-09-14 16:08:00	2015-09-14 16:08:00	25
LAKE	2015-09-14 16:09:00	2015-09-14 16:09:00	24.9
LAKE	2015-09-14 16:10:00	2015-09-14 16:10:00	24.9
LAKE	2015-09-14 16:11:00	2015-09-14 16:11:00	24.8
LAKE	2015-09-14 16:12:00	2015-09-14 16:12:00	24.8
LAKE	2015-09-14 16:13:00	2015-09-14 16:13:00	24.8
LAKE	2015-09-14 16:14:00	2015-09-14 16:14:00	24.8
LAKE	2015-09-14 16:15:00	2015-09-14 16:15:00	24.7
LAKE	2015-09-14 16:16:00	2015-09-14 16:16:00	24.7
LAKE	2015-09-14 16:17:00	2015-09-14 16:17:00	24.6
LAKE	2015-09-14 16:18:00	2015-09-14 16:18:00	24.5
LAKE	2015-09-14 16:19:00	2015-09-14 16:19:00	24.5
LAKE	2015-09-14 16:20:00	2015-09-14 16:20:00	24.3
LAKE	2015-09-14 16:21:00	2015-09-14 16:21:00	24.2
LAKE	2015-09-14 16:22:00	2015-09-14 16:22:00	24.2
LAKE	2015-09-14 16:23:00	2015-09-14 16:23:00	24.3
LAKE	2015-09-14 16:24:00	2015-09-14 16:24:00	24.5
LAKE	2015-09-14 16:25:00	2015-09-14 16:25:00	24.6
LAKE	2015-09-14 16:26:00	2015-09-14 16:26:00	24.7
LAKE	2015-09-14 16:27:00	2015-09-14 16:27:00	24.6
LAKE	2015-09-14 16:28:00	2015-09-14 16:28:00	24.5
LAKE	2015-09-14 16:29:00	2015-09-14 16:29:00	24.4
LAKE	2015-09-14 16:30:00	2015-09-14 16:30:00	24.4
LAKE	2015-09-14 16:31:00	2015-09-14 16:31:00	24.4
LAKE	2015-09-14 16:32:00	2015-09-14 16:32:00	24.4
LAKE	2015-09-14 16:33:00	2015-09-14 16:33:00	24.4
LAKE	2015-09-14 16:34:00	2015-09-14 16:34:00	24.5
LAKE	2015-09-14 16:35:00	2015-09-14 16:35:00	24.5
LAKE	2015-09-14 16:36:00	2015-09-14 16:36:00	24.5
LAKE	2015-09-14 16:37:00	2015-09-14 16:37:00	24.6
LAKE	2015-09-14 16:38:00	2015-09-14 16:38:00	24.6
LAKE	2015-09-14 16:39:00	2015-09-14 16:39:00	24.6
LAKE	2015-09-14 16:40:00	2015-09-14 16:40:00	24.5
LAKE	2015-09-14 16:41:00	2015-09-14 16:41:00	24.5
LAKE	2015-09-14 16:42:00	2015-09-14 16:42:00	24.5
LAKE	2015-09-14 16:43:00	2015-09-14 16:43:00	24.5
LAKE	2015-09-14 16:44:00	2015-09-14 16:44:00	24.5
LAKE	2015-09-14 16:45:00	2015-09-14 16:45:00	24.5
LAKE	2015-09-14 16:46:00	2015-09-14 16:46:00	24.5
LAKE	2015-09-14 16:47:00	2015-09-14 16:47:00	24.5
LAKE	2015-09-14 16:48:00	2015-09-14 16:48:00	24.6
LAKE	2015-09-14 16:49:00	2015-09-14 16:49:00	24.6
LAKE	2015-09-14 16:50:00	2015-09-14 16:50:00	24.6
LAKE	2015-09-14 16:51:00	2015-09-14 16:51:00	24.5
LAKE	2015-09-14 16:52:00	2015-09-14 16:52:00	24.5
LAKE	2015-09-14 16:53:00	2015-09-14 16:53:00	24.5
LAKE	2015-09-14 16:54:00	2015-09-14 16:54:00	24.5
LAKE	2015-09-14 16:55:00	2015-09-14 16:55:00	24.5
LAKE	2015-09-14 16:56:00	2015-09-14 16:56:00	24.5
LAKE	2015-09-14 16:57:00	2015-09-14 16:57:00	24.5
LAKE	2015-09-14 16:58:00	2015-09-14 16:58:00	24.5
LAKE	2015-09-14 16:59:00	2015-09-14 16:59:00	24.5
LAKE	2015-09-14 17:00:00	2015-09-14 17:00:00	24.5
LAKE	2015-09-14 17:01:00	2015-09-14 17:01:00	24.5
LAKE	2015-09-14 17:02:00	2015-09-14 17:02:00	24.5
LAKE	2015-09-14 17:03:00	2015-09-14 17:03:00	24.4
LAKE	2015-09-14 17:04:00	2015-09-14 17:04:00	24.4
LAKE	2015-09-14 17:05:00	2015-09-14 17:05:00	24.4
LAKE	2015-09-14 17:06:00	2015-09-14 17:06:00	24.4
LAKE	2015-09-14 17:07:00	2015-09-14 17:07:00	24.5
LAKE	2015-09-14 17:08:00	2015-09-14 17:08:00	24.5
LAKE	2015-09-14 17:09:00	2015-09-14 17:09:00	24.4
LAKE	2015-09-14 17:10:00	2015-09-14 17:10:00	24.4
LAKE	2015-09-14 17:11:00	2015-09-14 17:11:00	24.4
LAKE	2015-09-14 17:12:00	2015-09-14 17:12:00	24.3
LAKE	2015-09-14 17:13:00	2015-09-14 17:13:00	24.2
LAKE	2015-09-14 17:14:00	2015-09-14 17:14:00	24.1
LAKE	2015-09-14 17:15:00	2015-09-14 17:15:00	24.1
LAKE	2015-09-14 17:16:00	2015-09-14 17:16:00	24.1
LAKE	2015-09-14 17:17:00	2015-09-14 17:17:00	24
LAKE	2015-09-14 17:18:00	2015-09-14 17:18:00	24
LAKE	2015-09-14 17:19:00	2015-09-14 17:19:00	24
LAKE	2015-09-14 17:20:00	2015-09-14 17:20:00	24
LAKE	2015-09-14 17:21:00	2015-09-14 17:21:00	24
LAKE	2015-09-14 17:22:00	2015-09-14 17:22:00	24
LAKE	2015-09-14 17:23:00	2015-09-14 17:23:00	24
LAKE	2015-09-14 17:24:00	2015-09-14 17:24:00	23.9
LAKE	2015-09-14 17:25:00	2015-09-14 17:25:00	23.9
LAKE	2015-09-14 17:26:00	2015-09-14 17:26:00	23.9
LAKE	2015-09-14 17:27:00	2015-09-14 17:27:00	23.9
LAKE	2015-09-14 17:28:00	2015-09-14 17:28:00	23.9
LAKE	2015-09-14 17:29:00	2015-09-14 17:29:00	23.9
LAKE	2015-09-14 17:30:00	2015-09-14 17:30:00	23.9
LAKE	2015-09-14 17:31:00	2015-09-14 17:31:00	23.8
LAKE	2015-09-14 17:32:00	2015-09-14 17:32:00	23.8
LAKE	2015-09-14 17:33:00	2015-09-14 17:33:00	23.8
LAKE	2015-09-14 17:34:00	2015-09-14 17:34:00	23.7
LAKE	2015-09-14 17:35:00	2015-09-14 17:35:00	23.7
LAKE	2015-09-14 17:36:00	2015-09-14 17:36:00	23.7
LAKE	2015-09-14 17:37:00	2015-09-14 17:37:00	23.6
LAKE	2015-09-14 17:38:00	2015-09-14 17:38:00	23.5
LAKE	2015-09-14 17:39:00	2015-09-14 17:39:00	23.5
LAKE	2015-09-14 17:40:00	2015-09-14 17:40:00	23.5
LAKE	2015-09-14 17:41:00	2015-09-14 17:41:00	23.4
LAKE	2015-09-14 17:42:00	2015-09-14 17:42:00	23.4
LAKE	2015-09-14 17:43:00	2015-09-14 17:43:00	23.4
LAKE	2015-09-14 17:44:00	2015-09-14 17:44:00	23.4
LAKE	2015-09-14 17:45:00	2015-09-14 17:45:00	23.4
LAKE	2015-09-14 17:46:00	2015-09-14 17:46:00	23.3
LAKE	2015-09-14 17:47:00	2015-09-14 17:47:00	23.3
LAKE	2015-09-14 17:48:00	2015-09-14 17:48:00	23.3
LAKE	2015-09-14 17:49:00	2015-09-14 17:49:00	23.2
LAKE	2015-09-14 17:50:00	2015-09-14 17:50:00	23.2
LAKE	2015-09-14 17:51:00	2015-09-14 17:51:00	23.2
LAKE	2015-09-14 17:52:00	2015-09-14 17:52:00	23.1
LAKE	2015-09-14 17:53:00	2015-09-14 17:53:00	23.1
LAKE	2015-09-14 17:54:00	2015-09-14 17:54:00	23
LAKE	2015-09-14 17:55:00	2015-09-14 17:55:00	23
LAKE	2015-09-14 17:56:00	2015-09-14 17:56:00	22.9
LAKE	2015-09-14 17:57:00	2015-09-14 17:57:00	22.9
LAKE	2015-09-14 17:58:00	2015-09-14 17:58:00	22.8
LAKE	2015-09-14 17:59:00	2015-09-14 17:59:00	22.7
LAKE	2015-09-14 18:00:00	2015-09-14 18:00:00	22.6
LAKE	2015-09-14 18:01:00	2015-09-14 18:01:00	22.6
LAKE	2015-09-14 18:02:00	2015-09-14 18:02:00	22.5
LAKE	2015-09-14 18:03:00	2015-09-14 18:03:00	22.5
LAKE	2015-09-14 18:04:00	2015-09-14 18:04:00	22.4
LAKE	2015-09-14 18:05:00	2015-09-14 18:05:00	22.4
LAKE	2015-09-14 18:06:00	2015-09-14 18:06:00	22.3
LAKE	2015-09-14 18:07:00	2015-09-14 18:07:00	22.3
LAKE	2015-09-14 18:08:00	2015-09-14 18:08:00	22.3
LAKE	2015-09-14 18:09:00	2015-09-14 18:09:00	22.2
LAKE	2015-09-14 18:10:00	2015-09-14 18:10:00	22.2
LAKE	2015-09-14 18:11:00	2015-09-14 18:11:00	22.1
LAKE	2015-09-14 18:12:00	2015-09-14 18:12:00	22
LAKE	2015-09-14 18:13:00	2015-09-14 18:13:00	22
LAKE	2015-09-14 18:14:00	2015-09-14 18:14:00	21.8
LAKE	2015-09-14 18:15:00	2015-09-14 18:15:00	21.8
LAKE	2015-09-14 18:16:00	2015-09-14 18:16:00	21.7
LAKE	2015-09-14 18:17:00	2015-09-14 18:17:00	21.6
LAKE	2015-09-14 18:18:00	2015-09-14 18:18:00	21.5
LAKE	2015-09-14 18:19:00	2015-09-14 18:19:00	21.4
LAKE	2015-09-14 18:20:00	2015-09-14 18:20:00	21.3
LAKE	2015-09-14 18:21:00	2015-09-14 18:21:00	21.2
LAKE	2015-09-14 18:22:00	2015-09-14 18:22:00	21.1
LAKE	2015-09-14 18:23:00	2015-09-14 18:23:00	21
LAKE	2015-09-14 18:24:00	2015-09-14 18:24:00	20.9
LAKE	2015-09-14 18:25:00	2015-09-14 18:25:00	20.9
LAKE	2015-09-14 18:26:00	2015-09-14 18:26:00	20.8
LAKE	2015-09-14 18:27:00	2015-09-14 18:27:00	20.7
LAKE	2015-09-14 18:28:00	2015-09-14 18:28:00	20.7
LAKE	2015-09-14 18:29:00	2015-09-14 18:29:00	20.6
LAKE	2015-09-14 18:30:00	2015-09-14 18:30:00	20.5
LAKE	2015-09-14 18:31:00	2015-09-14 18:31:00	20.3
LAKE	2015-09-14 18:32:00	2015-09-14 18:32:00	20.2
LAKE	2015-09-14 18:33:00	2015-09-14 18:33:00	20.2
LAKE	2015-09-14 18:34:00	2015-09-14 18:34:00	20.2
LAKE	2015-09-14 18:35:00	2015-09-14 18:35:00	20.1
LAKE	2015-09-14 18:36:00	2015-09-14 18:36:00	20
LAKE	2015-09-14 18:37:00	2015-09-14 18:37:00	19.8
LAKE	2015-09-14 18:38:00	2015-09-14 18:38:00	19.7
LAKE	2015-09-14 18:39:00	2015-09-14 18:39:00	19.6
LAKE	2015-09-14 18:40:00	2015-09-14 18:40:00	19.5
LAKE	2015-09-14 18:41:00	2015-09-14 18:41:00	19.4
LAKE	2015-09-14 18:42:00	2015-09-14 18:42:00	19.2
LAKE	2015-09-14 18:43:00	2015-09-14 18:43:00	19
LAKE	2015-09-14 18:44:00	2015-09-14 18:44:00	18.9
LAKE	2015-09-14 18:45:00	2015-09-14 18:45:00	18.7
LAKE	2015-09-14 18:46:00	2015-09-14 18:46:00	18.6
LAKE	2015-09-14 18:47:00	2015-09-14 18:47:00	18.5
LAKE	2015-09-14 18:48:00	2015-09-14 18:48:00	18.3
LAKE	2015-09-14 18:49:00	2015-09-14 18:49:00	18.2
LAKE	2015-09-14 18:50:00	2015-09-14 18:50:00	18
LAKE	2015-09-14 18:51:00	2015-09-14 18:51:00	17.9
LAKE	2015-09-14 18:52:00	2015-09-14 18:52:00	17.9
LAKE	2015-09-14 18:53:00	2015-09-14 18:53:00	17.8
LAKE	2015-09-14 18:54:00	2015-09-14 18:54:00	17.8
LAKE	2015-09-14 18:55:00	2015-09-14 18:55:00	17.7
LAKE	2015-09-14 18:56:00	2015-09-14 18:56:00	17.7
LAKE	2015-09-14 18:57:00	2015-09-14 18:57:00	17.7
LAKE	2015-09-14 18:58:00	2015-09-14 18:58:00	17.7
LAKE	2015-09-14 18:59:00	2015-09-14 18:59:00	17.7
LAKE	2015-09-14 19:00:00	2015-09-14 19:00:00	17.6
LAKE	2015-09-14 19:01:00	2015-09-14 19:01:00	17.6
LAKE	2015-09-14 19:02:00	2015-09-14 19:02:00	17.5
LAKE	2015-09-14 19:03:00	2015-09-14 19:03:00	17.5
LAKE	2015-09-14 19:04:00	2015-09-14 19:04:00	17.4
LAKE	2015-09-14 19:05:00	2015-09-14 19:05:00	17.3
LAKE	2015-09-14 19:06:00	2015-09-14 19:06:00	17.3
LAKE	2015-09-14 19:07:00	2015-09-14 19:07:00	17.3
LAKE	2015-09-14 19:08:00	2015-09-14 19:08:00	17.2
LAKE	2015-09-14 19:09:00	2015-09-14 19:09:00	17.2
LAKE	2015-09-14 19:10:00	2015-09-14 19:10:00	17.2
LAKE	2015-09-14 19:11:00	2015-09-14 19:11:00	17.2
LAKE	2015-09-14 19:12:00	2015-09-14 19:12:00	17.2
LAKE	2015-09-14 19:13:00	2015-09-14 19:13:00	17.1
LAKE	2015-09-14 19:14:00	2015-09-14 19:14:00	17.1
LAKE	2015-09-14 19:15:00	2015-09-14 19:15:00	17.1
LAKE	2015-09-14 19:16:00	2015-09-14 19:16:00	17
LAKE	2015-09-14 19:17:00	2015-09-14 19:17:00	17
LAKE	2015-09-14 19:18:00	2015-09-14 19:18:00	17
LAKE	2015-09-14 19:19:00	2015-09-14 19:19:00	16.9
LAKE	2015-09-14 19:20:00	2015-09-14 19:20:00	16.8
LAKE	2015-09-14 19:21:00	2015-09-14 19:21:00	16.7
LAKE	2015-09-14 19:22:00	2015-09-14 19:22:00	16.5
LAKE	2015-09-14 19:23:00	2015-09-14 19:23:00	16.4
LAKE	2015-09-14 19:24:00	2015-09-14 19:24:00	16.4
LAKE	2015-09-14 19:25:00	2015-09-14 19:25:00	16.3
LAKE	2015-09-14 19:26:00	2015-09-14 19:26:00	16.2
LAKE	2015-09-14 19:27:00	2015-09-14 19:27:00	16.2
LAKE	2015-09-14 19:28:00	2015-09-14 19:28:00	16.1
LAKE	2015-09-14 19:29:00	2015-09-14 19:29:00	16
LAKE	2015-09-14 19:30:00	2015-09-14 19:30:00	16
LAKE	2015-09-14 19:31:00	2015-09-14 19:31:00	15.9
LAKE	2015-09-14 19:32:00	2015-09-14 19:32:00	15.9
LAKE	2015-09-14 19:33:00	2015-09-14 19:33:00	15.9
LAKE	2015-09-14 19:34:00	2015-09-14 19:34:00	15.8
LAKE	2015-09-14 19:35:00	2015-09-14 19:35:00	15.8
LAKE	2015-09-14 19:36:00	2015-09-14 19:36:00	15.7
LAKE	2015-09-14 19:37:00	2015-09-14 19:37:00	15.7
LAKE	2015-09-14 19:38:00	2015-09-14 19:38:00	15.7
LAKE	2015-09-14 19:39:00	2015-09-14 19:39:00	15.7
LAKE	2015-09-14 19:40:00	2015-09-14 19:40:00	15.7
LAKE	2015-09-14 19:41:00	2015-09-14 19:41:00	15.7
LAKE	2015-09-14 19:42:00	2015-09-14 19:42:00	15.7
LAKE	2015-09-14 19:43:00	2015-09-14 19:43:00	15.6
LAKE	2015-09-14 19:44:00	2015-09-14 19:44:00	15.6
LAKE	2015-09-14 19:45:00	2015-09-14 19:45:00	15.5
LAKE	2015-09-14 19:46:00	2015-09-14 19:46:00	15.5
LAKE	2015-09-14 19:47:00	2015-09-14 19:47:00	15.5
LAKE	2015-09-14 19:48:00	2015-09-14 19:48:00	15.5
LAKE	2015-09-14 19:49:00	2015-09-14 19:49:00	15.4
LAKE	2015-09-14 19:50:00	2015-09-14 19:50:00	15.4
LAKE	2015-09-14 19:51:00	2015-09-14 19:51:00	15.4
LAKE	2015-09-14 19:52:00	2015-09-14 19:52:00	15.4
LAKE	2015-09-14 19:53:00	2015-09-14 19:53:00	15.4
LAKE	2015-09-14 19:54:00	2015-09-14 19:54:00	15.4
LAKE	2015-09-14 19:55:00	2015-09-14 19:55:00	15.3
LAKE	2015-09-14 19:56:00	2015-09-14 19:56:00	15.3
LAKE	2015-09-14 19:57:00	2015-09-14 19:57:00	15.3
LAKE	2015-09-14 19:58:00	2015-09-14 19:58:00	15.3
LAKE	2015-09-14 19:59:00	2015-09-14 19:59:00	15.3
LAKE	2015-09-14 20:00:00	2015-09-14 20:00:00	15.3
LAKE	2015-09-14 20:01:00	2015-09-14 20:01:00	15.2
LAKE	2015-09-14 20:02:00	2015-09-14 20:02:00	15.2
LAKE	2015-09-14 20:03:00	2015-09-14 20:03:00	15.2
LAKE	2015-09-14 20:04:00	2015-09-14 20:04:00	15.2
LAKE	2015-09-14 20:05:00	2015-09-14 20:05:00	15.2
LAKE	2015-09-14 20:06:00	2015-09-14 20:06:00	15.2
LAKE	2015-09-14 20:07:00	2015-09-14 20:07:00	15.2
LAKE	2015-09-14 20:08:00	2015-09-14 20:08:00	15.2
LAKE	2015-09-14 20:09:00	2015-09-14 20:09:00	15.2
LAKE	2015-09-14 20:10:00	2015-09-14 20:10:00	15.2
LAKE	2015-09-14 20:11:00	2015-09-14 20:11:00	15.2
LAKE	2015-09-14 20:12:00	2015-09-14 20:12:00	15.1
LAKE	2015-09-14 20:13:00	2015-09-14 20:13:00	15.1
LAKE	2015-09-14 20:14:00	2015-09-14 20:14:00	15.1
LAKE	2015-09-14 20:15:00	2015-09-14 20:15:00	15
LAKE	2015-09-14 20:16:00	2015-09-14 20:16:00	14.9
LAKE	2015-09-14 20:17:00	2015-09-14 20:17:00	14.9
LAKE	2015-09-14 20:18:00	2015-09-14 20:18:00	14.8
LAKE	2015-09-14 20:19:00	2015-09-14 20:19:00	14.8
LAKE	2015-09-14 20:20:00	2015-09-14 20:20:00	14.7
LAKE	2015-09-14 20:21:00	2015-09-14 20:21:00	14.7
LAKE	2015-09-14 20:22:00	2015-09-14 20:22:00	14.6
LAKE	2015-09-14 20:23:00	2015-09-14 20:23:00	14.6
LAKE	2015-09-14 20:24:00	2015-09-14 20:24:00	14.6
LAKE	2015-09-14 20:25:00	2015-09-14 20:25:00	14.5
LAKE	2015-09-14 20:26:00	2015-09-14 20:26:00	14.5
LAKE	2015-09-14 20:27:00	2015-09-14 20:27:00	14.4
LAKE	2015-09-14 20:28:00	2015-09-14 20:28:00	14.4
LAKE	2015-09-14 20:29:00	2015-09-14 20:29:00	14.4
LAKE	2015-09-14 20:30:00	2015-09-14 20:30:00	14.3
LAKE	2015-09-14 20:31:00	2015-09-14 20:31:00	14.3
LAKE	2015-09-14 20:32:00	2015-09-14 20:32:00	14.3
LAKE	2015-09-14 20:33:00	2015-09-14 20:33:00	14.2
LAKE	2015-09-14 20:34:00	2015-09-14 20:34:00	14.2
LAKE	2015-09-14 20:35:00	2015-09-14 20:35:00	14.2
LAKE	2015-09-14 20:36:00	2015-09-14 20:36:00	14.2
LAKE	2015-09-14 20:37:00	2015-09-14 20:37:00	14.1
LAKE	2015-09-14 20:38:00	2015-09-14 20:38:00	14.1
LAKE	2015-09-14 20:39:00	2015-09-14 20:39:00	14.1
LAKE	2015-09-14 20:40:00	2015-09-14 20:40:00	14.1
LAKE	2015-09-14 20:41:00	2015-09-14 20:41:00	14.1
LAKE	2015-09-14 20:42:00	2015-09-14 20:42:00	14.1
LAKE	2015-09-14 20:43:00	2015-09-14 20:43:00	14.1
LAKE	2015-09-14 20:44:00	2015-09-14 20:44:00	14.2
LAKE	2015-09-14 20:45:00	2015-09-14 20:45:00	14.2
LAKE	2015-09-14 20:46:00	2015-09-14 20:46:00	14.2
LAKE	2015-09-14 20:47:00	2015-09-14 20:47:00	14.2
LAKE	2015-09-14 20:48:00	2015-09-14 20:48:00	14.2
LAKE	2015-09-14 20:49:00	2015-09-14 20:49:00	14.2
LAKE	2015-09-14 20:50:00	2015-09-14 20:50:00	14.1
LAKE	2015-09-14 20:51:00	2015-09-14 20:51:00	14.1
LAKE	2015-09-14 20:52:00	2015-09-14 20:52:00	14.1
LAKE	2015-09-14 20:53:00	2015-09-14 20:53:00	14.1
LAKE	2015-09-14 20:54:00	2015-09-14 20:54:00	14.1
LAKE	2015-09-14 20:55:00	2015-09-14 20:55:00	14.1
LAKE	2015-09-14 20:56:00	2015-09-14 20:56:00	14.1
LAKE	2015-09-14 20:57:00	2015-09-14 20:57:00	14.1
LAKE	2015-09-14 20:58:00	2015-09-14 20:58:00	14.1
LAKE	2015-09-14 20:59:00	2015-09-14 20:59:00	14.1
LAKE	2015-09-14 21:00:00	2015-09-14 21:00:00	14.1
LAKE	2015-09-14 21:01:00	2015-09-14 21:01:00	14
LAKE	2015-09-14 21:02:00	2015-09-14 21:02:00	14
LAKE	2015-09-14 21:03:00	2015-09-14 21:03:00	14
LAKE	2015-09-14 21:04:00	2015-09-14 21:04:00	14
LAKE	2015-09-14 21:05:00	2015-09-14 21:05:00	14
LAKE	2015-09-14 21:06:00	2015-09-14 21:06:00	14
LAKE	2015-09-14 21:07:00	2015-09-14 21:07:00	14
LAKE	2015-09-14 21:08:00	2015-09-14 21:08:00	14
LAKE	2015-09-14 21:09:00	2015-09-14 21:09:00	14
LAKE	2015-09-14 21:10:00	2015-09-14 21:10:00	13.9
LAKE	2015-09-14 21:11:00	2015-09-14 21:11:00	13.9
LAKE	2015-09-14 21:12:00	2015-09-14 21:12:00	13.9
LAKE	2015-09-14 21:13:00	2015-09-14 21:13:00	13.9
LAKE	2015-09-14 21:14:00	2015-09-14 21:14:00	13.8
LAKE	2015-09-14 21:15:00	2015-09-14 21:15:00	13.8
LAKE	2015-09-14 21:16:00	2015-09-14 21:16:00	13.8
LAKE	2015-09-14 21:17:00	2015-09-14 21:17:00	13.7
LAKE	2015-09-14 21:18:00	2015-09-14 21:18:00	13.7
LAKE	2015-09-14 21:19:00	2015-09-14 21:19:00	13.7
LAKE	2015-09-14 21:20:00	2015-09-14 21:20:00	13.7
LAKE	2015-09-14 21:21:00	2015-09-14 21:21:00	13.6
LAKE	2015-09-14 21:22:00	2015-09-14 21:22:00	13.6
LAKE	2015-09-14 21:23:00	2015-09-14 21:23:00	13.5
LAKE	2015-09-14 21:24:00	2015-09-14 21:24:00	13.5
LAKE	2015-09-14 21:25:00	2015-09-14 21:25:00	13.5
LAKE	2015-09-14 21:26:00	2015-09-14 21:26:00	13.4
LAKE	2015-09-14 21:27:00	2015-09-14 21:27:00	13.4
LAKE	2015-09-14 21:28:00	2015-09-14 21:28:00	13.3
LAKE	2015-09-14 21:29:00	2015-09-14 21:29:00	13.3
LAKE	2015-09-14 21:30:00	2015-09-14 21:30:00	13.2
LAKE	2015-09-14 21:31:00	2015-09-14 21:31:00	13.2
LAKE	2015-09-14 21:32:00	2015-09-14 21:32:00	13.1
LAKE	2015-09-14 21:33:00	2015-09-14 21:33:00	13.1
LAKE	2015-09-14 21:34:00	2015-09-14 21:34:00	13.1
LAKE	2015-09-14 21:35:00	2015-09-14 21:35:00	13.1
LAKE	2015-09-14 21:36:00	2015-09-14 21:36:00	13.1
LAKE	2015-09-14 21:37:00	2015-09-14 21:37:00	13.1
LAKE	2015-09-14 21:38:00	2015-09-14 21:38:00	13.1
LAKE	2015-09-14 21:39:00	2015-09-14 21:39:00	13.2
LAKE	2015-09-14 21:40:00	2015-09-14 21:40:00	13.2
LAKE	2015-09-14 21:41:00	2015-09-14 21:41:00	13.2
LAKE	2015-09-14 21:42:00	2015-09-14 21:42:00	13.3
LAKE	2015-09-14 21:43:00	2015-09-14 21:43:00	13.3
LAKE	2015-09-14 21:44:00	2015-09-14 21:44:00	13.3
LAKE	2015-09-14 21:45:00	2015-09-14 21:45:00	13.3
LAKE	2015-09-14 21:46:00	2015-09-14 21:46:00	13.2
LAKE	2015-09-14 21:47:00	2015-09-14 21:47:00	13.2
LAKE	2015-09-14 21:48:00	2015-09-14 21:48:00	13.2
LAKE	2015-09-14 21:49:00	2015-09-14 21:49:00	13.2
LAKE	2015-09-14 21:50:00	2015-09-14 21:50:00	13.2
LAKE	2015-09-14 21:51:00	2015-09-14 21:51:00	13.1
LAKE	2015-09-14 21:52:00	2015-09-14 21:52:00	13.1
LAKE	2015-09-14 21:53:00	2015-09-14 21:53:00	13.1
LAKE	2015-09-14 21:54:00	2015-09-14 21:54:00	13.1
LAKE	2015-09-14 21:55:00	2015-09-14 21:55:00	13
LAKE	2015-09-14 21:56:00	2015-09-14 21:56:00	13
LAKE	2015-09-14 21:57:00	2015-09-14 21:57:00	13
LAKE	2015-09-14 21:58:00	2015-09-14 21:58:00	12.9
LAKE	2015-09-14 21:59:00	2015-09-14 21:59:00	12.9
LAKE	2015-09-14 22:00:00	2015-09-14 22:00:00	12.9
LAKE	2015-09-14 22:01:00	2015-09-14 22:01:00	12.9
LAKE	2015-09-14 22:02:00	2015-09-14 22:02:00	12.9
LAKE	2015-09-14 22:03:00	2015-09-14 22:03:00	12.9
LAKE	2015-09-14 22:04:00	2015-09-14 22:04:00	12.9
LAKE	2015-09-14 22:05:00	2015-09-14 22:05:00	12.8
LAKE	2015-09-14 22:06:00	2015-09-14 22:06:00	12.8
LAKE	2015-09-14 22:07:00	2015-09-14 22:07:00	12.8
LAKE	2015-09-14 22:08:00	2015-09-14 22:08:00	12.8
LAKE	2015-09-14 22:09:00	2015-09-14 22:09:00	12.8
LAKE	2015-09-14 22:10:00	2015-09-14 22:10:00	12.8
LAKE	2015-09-14 22:11:00	2015-09-14 22:11:00	12.7
LAKE	2015-09-14 22:12:00	2015-09-14 22:12:00	12.7
LAKE	2015-09-14 22:13:00	2015-09-14 22:13:00	12.7
LAKE	2015-09-14 22:14:00	2015-09-14 22:14:00	12.7
LAKE	2015-09-14 22:15:00	2015-09-14 22:15:00	12.7
LAKE	2015-09-14 22:16:00	2015-09-14 22:16:00	12.7
LAKE	2015-09-14 22:17:00	2015-09-14 22:17:00	12.7
LAKE	2015-09-14 22:18:00	2015-09-14 22:18:00	12.7
LAKE	2015-09-14 22:19:00	2015-09-14 22:19:00	12.7
LAKE	2015-09-14 22:20:00	2015-09-14 22:20:00	12.6
LAKE	2015-09-14 22:21:00	2015-09-14 22:21:00	12.6
LAKE	2015-09-14 22:22:00	2015-09-14 22:22:00	12.7
LAKE	2015-09-14 22:23:00	2015-09-14 22:23:00	12.7
LAKE	2015-09-14 22:24:00	2015-09-14 22:24:00	12.7
LAKE	2015-09-14 22:25:00	2015-09-14 22:25:00	12.7
LAKE	2015-09-14 22:26:00	2015-09-14 22:26:00	12.7
LAKE	2015-09-14 22:27:00	2015-09-14 22:27:00	12.7
LAKE	2015-09-14 22:28:00	2015-09-14 22:28:00	12.7
LAKE	2015-09-14 22:29:00	2015-09-14 22:29:00	12.8
LAKE	2015-09-14 22:30:00	2015-09-14 22:30:00	12.7
LAKE	2015-09-14 22:31:00	2015-09-14 22:31:00	12.7
LAKE	2015-09-14 22:32:00	2015-09-14 22:32:00	12.7
LAKE	2015-09-14 22:33:00	2015-09-14 22:33:00	12.6
LAKE	2015-09-14 22:34:00	2015-09-14 22:34:00	12.6
LAKE	2015-09-14 22:35:00	2015-09-14 22:35:00	12.6
LAKE	2015-09-14 22:36:00	2015-09-14 22:36:00	12.6
LAKE	2015-09-14 22:37:00	2015-09-14 22:37:00	12.6
LAKE	2015-09-14 22:38:00	2015-09-14 22:38:00	12.6
LAKE	2015-09-14 22:39:00	2015-09-14 22:39:00	12.7
LAKE	2015-09-14 22:40:00	2015-09-14 22:40:00	12.7
LAKE	2015-09-14 22:41:00	2015-09-14 22:41:00	12.6
LAKE	2015-09-14 22:42:00	2015-09-14 22:42:00	12.6
LAKE	2015-09-14 22:43:00	2015-09-14 22:43:00	12.6
LAKE	2015-09-14 22:44:00	2015-09-14 22:44:00	12.6
LAKE	2015-09-14 22:45:00	2015-09-14 22:45:00	12.5
LAKE	2015-09-14 22:46:00	2015-09-14 22:46:00	12.5
LAKE	2015-09-14 22:47:00	2015-09-14 22:47:00	12.5
LAKE	2015-09-14 22:48:00	2015-09-14 22:48:00	12.5
LAKE	2015-09-14 22:49:00	2015-09-14 22:49:00	12.5
LAKE	2015-09-14 22:50:00	2015-09-14 22:50:00	12.5
LAKE	2015-09-14 22:51:00	2015-09-14 22:51:00	12.5
LAKE	2015-09-14 22:52:00	2015-09-14 22:52:00	12.5
LAKE	2015-09-14 22:53:00	2015-09-14 22:53:00	12.5
LAKE	2015-09-14 22:54:00	2015-09-14 22:54:00	12.5
LAKE	2015-09-14 22:55:00	2015-09-14 22:55:00	12.5
LAKE	2015-09-14 22:56:00	2015-09-14 22:56:00	12.5
LAKE	2015-09-14 22:57:00	2015-09-14 22:57:00	12.6
LAKE	2015-09-14 22:58:00	2015-09-14 22:58:00	12.6
LAKE	2015-09-14 22:59:00	2015-09-14 22:59:00	12.6
LAKE	2015-09-14 23:00:00	2015-09-14 23:00:00	12.5
LAKE	2015-09-14 23:01:00	2015-09-14 23:01:00	12.5
LAKE	2015-09-14 23:02:00	2015-09-14 23:02:00	12.4
LAKE	2015-09-14 23:03:00	2015-09-14 23:03:00	12.4
LAKE	2015-09-14 23:04:00	2015-09-14 23:04:00	12.4
LAKE	2015-09-14 23:05:00	2015-09-14 23:05:00	12.3
LAKE	2015-09-14 23:06:00	2015-09-14 23:06:00	12.3
LAKE	2015-09-14 23:07:00	2015-09-14 23:07:00	12.3
LAKE	2015-09-14 23:08:00	2015-09-14 23:08:00	12.3
LAKE	2015-09-14 23:09:00	2015-09-14 23:09:00	12.3
LAKE	2015-09-14 23:10:00	2015-09-14 23:10:00	12.3
LAKE	2015-09-14 23:11:00	2015-09-14 23:11:00	12.3
LAKE	2015-09-14 23:12:00	2015-09-14 23:12:00	12.3
LAKE	2015-09-14 23:13:00	2015-09-14 23:13:00	12.2
LAKE	2015-09-14 23:14:00	2015-09-14 23:14:00	12.2
LAKE	2015-09-14 23:15:00	2015-09-14 23:15:00	12.2
LAKE	2015-09-14 23:16:00	2015-09-14 23:16:00	12.3
LAKE	2015-09-14 23:17:00	2015-09-14 23:17:00	12.3
LAKE	2015-09-14 23:18:00	2015-09-14 23:18:00	12.4
LAKE	2015-09-14 23:19:00	2015-09-14 23:19:00	12.4
LAKE	2015-09-14 23:20:00	2015-09-14 23:20:00	12.5
LAKE	2015-09-14 23:21:00	2015-09-14 23:21:00	12.5
LAKE	2015-09-14 23:22:00	2015-09-14 23:22:00	12.5
LAKE	2015-09-14 23:23:00	2015-09-14 23:23:00	12.4
LAKE	2015-09-14 23:24:00	2015-09-14 23:24:00	12.4
LAKE	2015-09-14 23:25:00	2015-09-14 23:25:00	12.4
LAKE	2015-09-14 23:26:00	2015-09-14 23:26:00	12.3
LAKE	2015-09-14 23:27:00	2015-09-14 23:27:00	12.3
LAKE	2015-09-14 23:28:00	2015-09-14 23:28:00	12.2
LAKE	2015-09-14 23:29:00	2015-09-14 23:29:00	12.2
LAKE	2015-09-14 23:30:00	2015-09-14 23:30:00	12.2
LAKE	2015-09-14 23:31:00	2015-09-14 23:31:00	12.2
LAKE	2015-09-14 23:32:00	2015-09-14 23:32:00	12.2
LAKE	2015-09-14 23:33:00	2015-09-14 23:33:00	12.2
LAKE	2015-09-14 23:34:00	2015-09-14 23:34:00	12.2
LAKE	2015-09-14 23:35:00	2015-09-14 23:35:00	12.2
LAKE	2015-09-14 23:36:00	2015-09-14 23:36:00	12.2
LAKE	2015-09-14 23:37:00	2015-09-14 23:37:00	12.2
LAKE	2015-09-14 23:38:00	2015-09-14 23:38:00	12.2
LAKE	2015-09-14 23:39:00	2015-09-14 23:39:00	12.2
LAKE	2015-09-14 23:40:00	2015-09-14 23:40:00	12.2
LAKE	2015-09-14 23:41:00	2015-09-14 23:41:00	12.2
LAKE	2015-09-14 23:42:00	2015-09-14 23:42:00	12.2
LAKE	2015-09-14 23:43:00	2015-09-14 23:43:00	12.1
LAKE	2015-09-14 23:44:00	2015-09-14 23:44:00	12.1
LAKE	2015-09-14 23:45:00	2015-09-14 23:45:00	12.1
LAKE	2015-09-14 23:46:00	2015-09-14 23:46:00	12
LAKE	2015-09-14 23:47:00	2015-09-14 23:47:00	12
LAKE	2015-09-14 23:48:00	2015-09-14 23:48:00	12
LAKE	2015-09-14 23:49:00	2015-09-14 23:49:00	12
LAKE	2015-09-14 23:50:00	2015-09-14 23:50:00	12
LAKE	2015-09-14 23:51:00	2015-09-14 23:51:00	11.9
LAKE	2015-09-14 23:52:00	2015-09-14 23:52:00	11.9
LAKE	2015-09-14 23:53:00	2015-09-14 23:53:00	12
LAKE	2015-09-14 23:54:00	2015-09-14 23:54:00	12
LAKE	2015-09-14 23:55:00	2015-09-14 23:55:00	12
LAKE	2015-09-14 23:56:00	2015-09-14 23:56:00	11.9
LAKE	2015-09-14 23:57:00	2015-09-14 23:57:00	11.9
LAKE	2015-09-14 23:58:00	2015-09-14 23:58:00	11.9
LAKE	2015-09-14 23:59:00	2015-09-14 23:59:00	11.9
LAKE	2015-09-15	2015-09-15	11.9
LAKE	2015-09-15 00:01:00	2015-09-15 00:01:00	11.8
LAKE	2015-09-15 00:02:00	2015-09-15 00:02:00	11.8
LAKE	2015-09-15 00:03:00	2015-09-15 00:03:00	11.8
LAKE	2015-09-15 00:04:00	2015-09-15 00:04:00	11.8
LAKE	2015-09-15 00:05:00	2015-09-15 00:05:00	11.8
LAKE	2015-09-15 00:06:00	2015-09-15 00:06:00	11.8
LAKE	2015-09-15 00:07:00	2015-09-15 00:07:00	11.8
LAKE	2015-09-15 00:08:00	2015-09-15 00:08:00	11.8
LAKE	2015-09-15 00:09:00	2015-09-15 00:09:00	11.8
LAKE	2015-09-15 00:10:00	2015-09-15 00:10:00	11.7
LAKE	2015-09-15 00:11:00	2015-09-15 00:11:00	11.7
LAKE	2015-09-15 00:12:00	2015-09-15 00:12:00	11.7
LAKE	2015-09-15 00:13:00	2015-09-15 00:13:00	11.7
LAKE	2015-09-15 00:14:00	2015-09-15 00:14:00	11.7
LAKE	2015-09-15 00:15:00	2015-09-15 00:15:00	11.7
LAKE	2015-09-15 00:16:00	2015-09-15 00:16:00	11.7
LAKE	2015-09-15 00:17:00	2015-09-15 00:17:00	11.7
LAKE	2015-09-15 00:18:00	2015-09-15 00:18:00	11.7
LAKE	2015-09-15 00:19:00	2015-09-15 00:19:00	11.7
LAKE	2015-09-15 00:20:00	2015-09-15 00:20:00	11.7
LAKE	2015-09-15 00:21:00	2015-09-15 00:21:00	11.8
LAKE	2015-09-15 00:22:00	2015-09-15 00:22:00	11.8
LAKE	2015-09-15 00:23:00	2015-09-15 00:23:00	11.8
LAKE	2015-09-15 00:24:00	2015-09-15 00:24:00	11.8
LAKE	2015-09-15 00:25:00	2015-09-15 00:25:00	11.8
LAKE	2015-09-15 00:26:00	2015-09-15 00:26:00	11.8
LAKE	2015-09-15 00:27:00	2015-09-15 00:27:00	11.8
LAKE	2015-09-15 00:28:00	2015-09-15 00:28:00	11.9
LAKE	2015-09-15 00:29:00	2015-09-15 00:29:00	11.8
LAKE	2015-09-15 00:30:00	2015-09-15 00:30:00	11.8
LAKE	2015-09-15 00:31:00	2015-09-15 00:31:00	11.8
LAKE	2015-09-15 00:32:00	2015-09-15 00:32:00	11.8
LAKE	2015-09-15 00:33:00	2015-09-15 00:33:00	11.8
LAKE	2015-09-15 00:34:00	2015-09-15 00:34:00	11.7
LAKE	2015-09-15 00:35:00	2015-09-15 00:35:00	11.7
LAKE	2015-09-15 00:36:00	2015-09-15 00:36:00	11.7
LAKE	2015-09-15 00:37:00	2015-09-15 00:37:00	11.7
LAKE	2015-09-15 00:38:00	2015-09-15 00:38:00	11.7
LAKE	2015-09-15 00:39:00	2015-09-15 00:39:00	11.7
LAKE	2015-09-15 00:40:00	2015-09-15 00:40:00	11.7
LAKE	2015-09-15 00:41:00	2015-09-15 00:41:00	11.8
LAKE	2015-09-15 00:42:00	2015-09-15 00:42:00	11.8
LAKE	2015-09-15 00:43:00	2015-09-15 00:43:00	11.8
LAKE	2015-09-15 00:44:00	2015-09-15 00:44:00	11.8
LAKE	2015-09-15 00:45:00	2015-09-15 00:45:00	11.8
LAKE	2015-09-15 00:46:00	2015-09-15 00:46:00	11.8
LAKE	2015-09-15 00:47:00	2015-09-15 00:47:00	11.8
LAKE	2015-09-15 00:48:00	2015-09-15 00:48:00	11.7
LAKE	2015-09-15 00:49:00	2015-09-15 00:49:00	11.7
LAKE	2015-09-15 00:50:00	2015-09-15 00:50:00	11.7
LAKE	2015-09-15 00:51:00	2015-09-15 00:51:00	11.7
LAKE	2015-09-15 00:52:00	2015-09-15 00:52:00	11.7
LAKE	2015-09-15 00:53:00	2015-09-15 00:53:00	11.6
LAKE	2015-09-15 00:54:00	2015-09-15 00:54:00	11.6
LAKE	2015-09-15 00:55:00	2015-09-15 00:55:00	11.6
LAKE	2015-09-15 00:56:00	2015-09-15 00:56:00	11.5
LAKE	2015-09-15 00:57:00	2015-09-15 00:57:00	11.5
LAKE	2015-09-15 00:58:00	2015-09-15 00:58:00	11.4
LAKE	2015-09-15 00:59:00	2015-09-15 00:59:00	11.4
LAKE	2015-09-15 01:00:00	2015-09-15 01:00:00	11.4
LAKE	2015-09-15 01:01:00	2015-09-15 01:01:00	11.3
LAKE	2015-09-15 01:02:00	2015-09-15 01:02:00	11.3
LAKE	2015-09-15 01:03:00	2015-09-15 01:03:00	11.3
LAKE	2015-09-15 01:04:00	2015-09-15 01:04:00	11.3
LAKE	2015-09-15 01:05:00	2015-09-15 01:05:00	11.3
LAKE	2015-09-15 01:06:00	2015-09-15 01:06:00	11.3
LAKE	2015-09-15 01:07:00	2015-09-15 01:07:00	11.3
LAKE	2015-09-15 01:08:00	2015-09-15 01:08:00	11.3
LAKE	2015-09-15 01:09:00	2015-09-15 01:09:00	11.3
LAKE	2015-09-15 01:10:00	2015-09-15 01:10:00	11.4
LAKE	2015-09-15 01:11:00	2015-09-15 01:11:00	11.4
LAKE	2015-09-15 01:12:00	2015-09-15 01:12:00	11.4
LAKE	2015-09-15 01:13:00	2015-09-15 01:13:00	11.5
LAKE	2015-09-15 01:14:00	2015-09-15 01:14:00	11.5
LAKE	2015-09-15 01:15:00	2015-09-15 01:15:00	11.5
LAKE	2015-09-15 01:16:00	2015-09-15 01:16:00	11.5
LAKE	2015-09-15 01:17:00	2015-09-15 01:17:00	11.5
LAKE	2015-09-15 01:18:00	2015-09-15 01:18:00	11.5
LAKE	2015-09-15 01:19:00	2015-09-15 01:19:00	11.5
LAKE	2015-09-15 01:20:00	2015-09-15 01:20:00	11.4
LAKE	2015-09-15 01:21:00	2015-09-15 01:21:00	11.4
LAKE	2015-09-15 01:22:00	2015-09-15 01:22:00	11.4
LAKE	2015-09-15 01:23:00	2015-09-15 01:23:00	11.4
LAKE	2015-09-15 01:24:00	2015-09-15 01:24:00	11.3
LAKE	2015-09-15 01:25:00	2015-09-15 01:25:00	11.3
LAKE	2015-09-15 01:26:00	2015-09-15 01:26:00	11.3
LAKE	2015-09-15 01:27:00	2015-09-15 01:27:00	11.3
LAKE	2015-09-15 01:28:00	2015-09-15 01:28:00	11.3
LAKE	2015-09-15 01:29:00	2015-09-15 01:29:00	11.3
LAKE	2015-09-15 01:30:00	2015-09-15 01:30:00	11.3
LAKE	2015-09-15 01:31:00	2015-09-15 01:31:00	11.2
LAKE	2015-09-15 01:32:00	2015-09-15 01:32:00	11.2
LAKE	2015-09-15 01:33:00	2015-09-15 01:33:00	11.2
LAKE	2015-09-15 01:34:00	2015-09-15 01:34:00	11.2
LAKE	2015-09-15 01:35:00	2015-09-15 01:35:00	11.2
LAKE	2015-09-15 01:36:00	2015-09-15 01:36:00	11.2
LAKE	2015-09-15 01:37:00	2015-09-15 01:37:00	11.2
LAKE	2015-09-15 01:38:00	2015-09-15 01:38:00	11.3
LAKE	2015-09-15 01:39:00	2015-09-15 01:39:00	11.3
LAKE	2015-09-15 01:40:00	2015-09-15 01:40:00	11.3
LAKE	2015-09-15 01:41:00	2015-09-15 01:41:00	11.3
LAKE	2015-09-15 01:42:00	2015-09-15 01:42:00	11.3
LAKE	2015-09-15 01:43:00	2015-09-15 01:43:00	11.3
LAKE	2015-09-15 01:44:00	2015-09-15 01:44:00	11.3
LAKE	2015-09-15 01:45:00	2015-09-15 01:45:00	11.3
LAKE	2015-09-15 01:46:00	2015-09-15 01:46:00	11.3
LAKE	2015-09-15 01:47:00	2015-09-15 01:47:00	11.3
LAKE	2015-09-15 01:48:00	2015-09-15 01:48:00	11.2
LAKE	2015-09-15 01:49:00	2015-09-15 01:49:00	11.2
LAKE	2015-09-15 01:50:00	2015-09-15 01:50:00	11.2
LAKE	2015-09-15 01:51:00	2015-09-15 01:51:00	11.2
LAKE	2015-09-15 01:52:00	2015-09-15 01:52:00	11.1
LAKE	2015-09-15 01:53:00	2015-09-15 01:53:00	11.1
LAKE	2015-09-15 01:54:00	2015-09-15 01:54:00	11.1
LAKE	2015-09-15 01:55:00	2015-09-15 01:55:00	11.1
LAKE	2015-09-15 01:56:00	2015-09-15 01:56:00	11
LAKE	2015-09-15 01:57:00	2015-09-15 01:57:00	11
LAKE	2015-09-15 01:58:00	2015-09-15 01:58:00	11
LAKE	2015-09-15 01:59:00	2015-09-15 01:59:00	11
LAKE	2015-09-15 02:00:00	2015-09-15 02:00:00	11
LAKE	2015-09-15 02:01:00	2015-09-15 02:01:00	11
LAKE	2015-09-15 02:02:00	2015-09-15 02:02:00	11
LAKE	2015-09-15 02:03:00	2015-09-15 02:03:00	11
LAKE	2015-09-15 02:04:00	2015-09-15 02:04:00	11
LAKE	2015-09-15 02:05:00	2015-09-15 02:05:00	11
LAKE	2015-09-15 02:06:00	2015-09-15 02:06:00	11.1
LAKE	2015-09-15 02:07:00	2015-09-15 02:07:00	11.1
LAKE	2015-09-15 02:08:00	2015-09-15 02:08:00	11.1
LAKE	2015-09-15 02:09:00	2015-09-15 02:09:00	11.1
LAKE	2015-09-15 02:10:00	2015-09-15 02:10:00	11
LAKE	2015-09-15 02:11:00	2015-09-15 02:11:00	11
LAKE	2015-09-15 02:12:00	2015-09-15 02:12:00	11
LAKE	2015-09-15 02:13:00	2015-09-15 02:13:00	11
LAKE	2015-09-15 02:14:00	2015-09-15 02:14:00	11
LAKE	2015-09-15 02:15:00	2015-09-15 02:15:00	11
LAKE	2015-09-15 02:16:00	2015-09-15 02:16:00	11
LAKE	2015-09-15 02:17:00	2015-09-15 02:17:00	11
LAKE	2015-09-15 02:18:00	2015-09-15 02:18:00	11
LAKE	2015-09-15 02:19:00	2015-09-15 02:19:00	11
LAKE	2015-09-15 02:20:00	2015-09-15 02:20:00	11
LAKE	2015-09-15 02:21:00	2015-09-15 02:21:00	11
LAKE	2015-09-15 02:22:00	2015-09-15 02:22:00	11
LAKE	2015-09-15 02:23:00	2015-09-15 02:23:00	11
LAKE	2015-09-15 02:24:00	2015-09-15 02:24:00	11
LAKE	2015-09-15 02:25:00	2015-09-15 02:25:00	11
LAKE	2015-09-15 02:26:00	2015-09-15 02:26:00	11
LAKE	2015-09-15 02:27:00	2015-09-15 02:27:00	11.1
LAKE	2015-09-15 02:28:00	2015-09-15 02:28:00	11.1
LAKE	2015-09-15 02:29:00	2015-09-15 02:29:00	11.1
LAKE	2015-09-15 02:30:00	2015-09-15 02:30:00	11.1
LAKE	2015-09-15 02:31:00	2015-09-15 02:31:00	11.1
LAKE	2015-09-15 02:32:00	2015-09-15 02:32:00	11.1
LAKE	2015-09-15 02:33:00	2015-09-15 02:33:00	11.1
LAKE	2015-09-15 02:34:00	2015-09-15 02:34:00	11.1
LAKE	2015-09-15 02:35:00	2015-09-15 02:35:00	11.1
LAKE	2015-09-15 02:36:00	2015-09-15 02:36:00	11.1
LAKE	2015-09-15 02:37:00	2015-09-15 02:37:00	11
LAKE	2015-09-15 02:38:00	2015-09-15 02:38:00	11
LAKE	2015-09-15 02:39:00	2015-09-15 02:39:00	11
LAKE	2015-09-15 02:40:00	2015-09-15 02:40:00	11
LAKE	2015-09-15 02:41:00	2015-09-15 02:41:00	11.1
LAKE	2015-09-15 02:42:00	2015-09-15 02:42:00	11.1
LAKE	2015-09-15 02:43:00	2015-09-15 02:43:00	11.1
LAKE	2015-09-15 02:44:00	2015-09-15 02:44:00	11.2
LAKE	2015-09-15 02:45:00	2015-09-15 02:45:00	11.2
LAKE	2015-09-15 02:46:00	2015-09-15 02:46:00	11.3
LAKE	2015-09-15 02:47:00	2015-09-15 02:47:00	11.3
LAKE	2015-09-15 02:48:00	2015-09-15 02:48:00	11.3
LAKE	2015-09-15 02:49:00	2015-09-15 02:49:00	11.4
LAKE	2015-09-15 02:50:00	2015-09-15 02:50:00	11.4
LAKE	2015-09-15 02:51:00	2015-09-15 02:51:00	11.4
LAKE	2015-09-15 02:52:00	2015-09-15 02:52:00	11.4
LAKE	2015-09-15 02:53:00	2015-09-15 02:53:00	11.4
LAKE	2015-09-15 02:54:00	2015-09-15 02:54:00	11.3
LAKE	2015-09-15 02:55:00	2015-09-15 02:55:00	11.3
LAKE	2015-09-15 02:56:00	2015-09-15 02:56:00	11.2
LAKE	2015-09-15 02:57:00	2015-09-15 02:57:00	11.1
LAKE	2015-09-15 02:58:00	2015-09-15 02:58:00	11
LAKE	2015-09-15 02:59:00	2015-09-15 02:59:00	11
LAKE	2015-09-15 03:00:00	2015-09-15 03:00:00	10.9
LAKE	2015-09-15 03:01:00	2015-09-15 03:01:00	10.9
LAKE	2015-09-15 03:02:00	2015-09-15 03:02:00	10.8
LAKE	2015-09-15 03:03:00	2015-09-15 03:03:00	10.8
LAKE	2015-09-15 03:04:00	2015-09-15 03:04:00	10.7
LAKE	2015-09-15 03:05:00	2015-09-15 03:05:00	10.7
LAKE	2015-09-15 03:06:00	2015-09-15 03:06:00	10.7
LAKE	2015-09-15 03:07:00	2015-09-15 03:07:00	10.6
LAKE	2015-09-15 03:08:00	2015-09-15 03:08:00	10.6
LAKE	2015-09-15 03:09:00	2015-09-15 03:09:00	10.6
LAKE	2015-09-15 03:10:00	2015-09-15 03:10:00	10.6
LAKE	2015-09-15 03:11:00	2015-09-15 03:11:00	10.6
LAKE	2015-09-15 03:12:00	2015-09-15 03:12:00	10.6
LAKE	2015-09-15 03:13:00	2015-09-15 03:13:00	10.5
LAKE	2015-09-15 03:14:00	2015-09-15 03:14:00	10.5
LAKE	2015-09-15 03:15:00	2015-09-15 03:15:00	10.5
LAKE	2015-09-15 03:16:00	2015-09-15 03:16:00	10.5
LAKE	2015-09-15 03:17:00	2015-09-15 03:17:00	10.5
LAKE	2015-09-15 03:18:00	2015-09-15 03:18:00	10.5
LAKE	2015-09-15 03:19:00	2015-09-15 03:19:00	10.5
LAKE	2015-09-15 03:20:00	2015-09-15 03:20:00	10.5
LAKE	2015-09-15 03:21:00	2015-09-15 03:21:00	10.5
LAKE	2015-09-15 03:22:00	2015-09-15 03:22:00	10.6
LAKE	2015-09-15 03:23:00	2015-09-15 03:23:00	10.6
LAKE	2015-09-15 03:24:00	2015-09-15 03:24:00	10.6
LAKE	2015-09-15 03:25:00	2015-09-15 03:25:00	10.6
LAKE	2015-09-15 03:26:00	2015-09-15 03:26:00	10.6
LAKE	2015-09-15 03:27:00	2015-09-15 03:27:00	10.6
LAKE	2015-09-15 03:28:00	2015-09-15 03:28:00	10.6
LAKE	2015-09-15 03:29:00	2015-09-15 03:29:00	10.7
LAKE	2015-09-15 03:30:00	2015-09-15 03:30:00	10.7
LAKE	2015-09-15 03:31:00	2015-09-15 03:31:00	10.7
LAKE	2015-09-15 03:32:00	2015-09-15 03:32:00	10.6
LAKE	2015-09-15 03:33:00	2015-09-15 03:33:00	10.6
LAKE	2015-09-15 03:34:00	2015-09-15 03:34:00	10.6
LAKE	2015-09-15 03:35:00	2015-09-15 03:35:00	10.6
LAKE	2015-09-15 03:36:00	2015-09-15 03:36:00	10.6
LAKE	2015-09-15 03:37:00	2015-09-15 03:37:00	10.6
LAKE	2015-09-15 03:38:00	2015-09-15 03:38:00	10.5
LAKE	2015-09-15 03:39:00	2015-09-15 03:39:00	10.5
LAKE	2015-09-15 03:40:00	2015-09-15 03:40:00	10.5
LAKE	2015-09-15 03:41:00	2015-09-15 03:41:00	10.5
LAKE	2015-09-15 03:42:00	2015-09-15 03:42:00	10.5
LAKE	2015-09-15 03:43:00	2015-09-15 03:43:00	10.5
LAKE	2015-09-15 03:44:00	2015-09-15 03:44:00	10.5
LAKE	2015-09-15 03:45:00	2015-09-15 03:45:00	10.4
LAKE	2015-09-15 03:46:00	2015-09-15 03:46:00	10.4
LAKE	2015-09-15 03:47:00	2015-09-15 03:47:00	10.4
LAKE	2015-09-15 03:48:00	2015-09-15 03:48:00	10.4
LAKE	2015-09-15 03:49:00	2015-09-15 03:49:00	10.4
LAKE	2015-09-15 03:50:00	2015-09-15 03:50:00	10.4
LAKE	2015-09-15 03:51:00	2015-09-15 03:51:00	10.3
LAKE	2015-09-15 03:52:00	2015-09-15 03:52:00	10.3
LAKE	2015-09-15 03:53:00	2015-09-15 03:53:00	10.3
LAKE	2015-09-15 03:54:00	2015-09-15 03:54:00	10.3
LAKE	2015-09-15 03:55:00	2015-09-15 03:55:00	10.2
LAKE	2015-09-15 03:56:00	2015-09-15 03:56:00	10.2
LAKE	2015-09-15 03:57:00	2015-09-15 03:57:00	10.2
LAKE	2015-09-15 03:58:00	2015-09-15 03:58:00	10.2
LAKE	2015-09-15 03:59:00	2015-09-15 03:59:00	10.2
LAKE	2015-09-15 04:00:00	2015-09-15 04:00:00	10.2
LAKE	2015-09-15 04:01:00	2015-09-15 04:01:00	10.2
LAKE	2015-09-15 04:02:00	2015-09-15 04:02:00	10.2
LAKE	2015-09-15 04:03:00	2015-09-15 04:03:00	10.2
LAKE	2015-09-15 04:04:00	2015-09-15 04:04:00	10.2
LAKE	2015-09-15 04:05:00	2015-09-15 04:05:00	10.3
LAKE	2015-09-15 04:06:00	2015-09-15 04:06:00	10.3
LAKE	2015-09-15 04:07:00	2015-09-15 04:07:00	10.3
LAKE	2015-09-15 04:08:00	2015-09-15 04:08:00	10.3
LAKE	2015-09-15 04:09:00	2015-09-15 04:09:00	10.3
LAKE	2015-09-15 04:10:00	2015-09-15 04:10:00	10.4
LAKE	2015-09-15 04:11:00	2015-09-15 04:11:00	10.4
LAKE	2015-09-15 04:12:00	2015-09-15 04:12:00	10.4
LAKE	2015-09-15 04:13:00	2015-09-15 04:13:00	10.4
LAKE	2015-09-15 04:14:00	2015-09-15 04:14:00	10.4
LAKE	2015-09-15 04:15:00	2015-09-15 04:15:00	10.4
LAKE	2015-09-15 04:16:00	2015-09-15 04:16:00	10.4
LAKE	2015-09-15 04:17:00	2015-09-15 04:17:00	10.4
LAKE	2015-09-15 04:18:00	2015-09-15 04:18:00	10.4
LAKE	2015-09-15 04:19:00	2015-09-15 04:19:00	10.4
LAKE	2015-09-15 04:20:00	2015-09-15 04:20:00	10.4
LAKE	2015-09-15 04:21:00	2015-09-15 04:21:00	10.4
LAKE	2015-09-15 04:22:00	2015-09-15 04:22:00	10.4
LAKE	2015-09-15 04:23:00	2015-09-15 04:23:00	10.4
LAKE	2015-09-15 04:24:00	2015-09-15 04:24:00	10.4
LAKE	2015-09-15 04:25:00	2015-09-15 04:25:00	10.4
LAKE	2015-09-15 04:26:00	2015-09-15 04:26:00	10.4
LAKE	2015-09-15 04:27:00	2015-09-15 04:27:00	10.4
LAKE	2015-09-15 04:28:00	2015-09-15 04:28:00	10.4
LAKE	2015-09-15 04:29:00	2015-09-15 04:29:00	10.3
LAKE	2015-09-15 04:30:00	2015-09-15 04:30:00	10.3
LAKE	2015-09-15 04:31:00	2015-09-15 04:31:00	10.3
LAKE	2015-09-15 04:32:00	2015-09-15 04:32:00	10.3
LAKE	2015-09-15 04:33:00	2015-09-15 04:33:00	10.3
LAKE	2015-09-15 04:34:00	2015-09-15 04:34:00	10.3
LAKE	2015-09-15 04:35:00	2015-09-15 04:35:00	10.2
LAKE	2015-09-15 04:36:00	2015-09-15 04:36:00	10.2
LAKE	2015-09-15 04:37:00	2015-09-15 04:37:00	10.2
LAKE	2015-09-15 04:38:00	2015-09-15 04:38:00	10.2
LAKE	2015-09-15 04:39:00	2015-09-15 04:39:00	10.2
LAKE	2015-09-15 04:40:00	2015-09-15 04:40:00	10.2
LAKE	2015-09-15 04:41:00	2015-09-15 04:41:00	10.1
LAKE	2015-09-15 04:42:00	2015-09-15 04:42:00	10.1
LAKE	2015-09-15 04:43:00	2015-09-15 04:43:00	10.1
LAKE	2015-09-15 04:44:00	2015-09-15 04:44:00	10.1
LAKE	2015-09-15 04:45:00	2015-09-15 04:45:00	10.1
LAKE	2015-09-15 04:46:00	2015-09-15 04:46:00	10.1
LAKE	2015-09-15 04:47:00	2015-09-15 04:47:00	10.1
LAKE	2015-09-15 04:48:00	2015-09-15 04:48:00	10
LAKE	2015-09-15 04:49:00	2015-09-15 04:49:00	10
LAKE	2015-09-15 04:50:00	2015-09-15 04:50:00	10
LAKE	2015-09-15 04:51:00	2015-09-15 04:51:00	10
LAKE	2015-09-15 04:52:00	2015-09-15 04:52:00	10.1
LAKE	2015-09-15 04:53:00	2015-09-15 04:53:00	10.1
LAKE	2015-09-15 04:54:00	2015-09-15 04:54:00	10.1
LAKE	2015-09-15 04:55:00	2015-09-15 04:55:00	10.2
LAKE	2015-09-15 04:56:00	2015-09-15 04:56:00	10.2
LAKE	2015-09-15 04:57:00	2015-09-15 04:57:00	10.2
LAKE	2015-09-15 04:58:00	2015-09-15 04:58:00	10.2
LAKE	2015-09-15 04:59:00	2015-09-15 04:59:00	10.2
LAKE	2015-09-15 05:00:00	2015-09-15 05:00:00	10.3
LAKE	2015-09-15 05:01:00	2015-09-15 05:01:00	10.3
LAKE	2015-09-15 05:02:00	2015-09-15 05:02:00	10.3
LAKE	2015-09-15 05:03:00	2015-09-15 05:03:00	10.3
LAKE	2015-09-15 05:04:00	2015-09-15 05:04:00	10.3
LAKE	2015-09-15 05:05:00	2015-09-15 05:05:00	10.3
LAKE	2015-09-15 05:06:00	2015-09-15 05:06:00	10.3
LAKE	2015-09-15 05:07:00	2015-09-15 05:07:00	10.3
LAKE	2015-09-15 05:08:00	2015-09-15 05:08:00	10.3
LAKE	2015-09-15 05:09:00	2015-09-15 05:09:00	10.3
LAKE	2015-09-15 05:10:00	2015-09-15 05:10:00	10.3
LAKE	2015-09-15 05:11:00	2015-09-15 05:11:00	10.3
LAKE	2015-09-15 05:12:00	2015-09-15 05:12:00	10.3
LAKE	2015-09-15 05:13:00	2015-09-15 05:13:00	10.3
LAKE	2015-09-15 05:14:00	2015-09-15 05:14:00	10.3
LAKE	2015-09-15 05:15:00	2015-09-15 05:15:00	10.3
LAKE	2015-09-15 05:16:00	2015-09-15 05:16:00	10.3
LAKE	2015-09-15 05:17:00	2015-09-15 05:17:00	10.3
LAKE	2015-09-15 05:18:00	2015-09-15 05:18:00	10.3
LAKE	2015-09-15 05:19:00	2015-09-15 05:19:00	10.3
LAKE	2015-09-15 05:20:00	2015-09-15 05:20:00	10.3
LAKE	2015-09-15 05:21:00	2015-09-15 05:21:00	10.3
LAKE	2015-09-15 05:22:00	2015-09-15 05:22:00	10.2
LAKE	2015-09-15 05:23:00	2015-09-15 05:23:00	10.2
LAKE	2015-09-15 05:24:00	2015-09-15 05:24:00	10.2
LAKE	2015-09-15 05:25:00	2015-09-15 05:25:00	10.2
LAKE	2015-09-15 05:26:00	2015-09-15 05:26:00	10.1
LAKE	2015-09-15 05:27:00	2015-09-15 05:27:00	10.1
LAKE	2015-09-15 05:28:00	2015-09-15 05:28:00	10.1
LAKE	2015-09-15 05:29:00	2015-09-15 05:29:00	10.1
LAKE	2015-09-15 05:30:00	2015-09-15 05:30:00	10
LAKE	2015-09-15 05:31:00	2015-09-15 05:31:00	10
LAKE	2015-09-15 05:32:00	2015-09-15 05:32:00	10
LAKE	2015-09-15 05:33:00	2015-09-15 05:33:00	10
LAKE	2015-09-15 05:34:00	2015-09-15 05:34:00	10
LAKE	2015-09-15 05:35:00	2015-09-15 05:35:00	10
LAKE	2015-09-15 05:36:00	2015-09-15 05:36:00	10
LAKE	2015-09-15 05:37:00	2015-09-15 05:37:00	10
LAKE	2015-09-15 05:38:00	2015-09-15 05:38:00	10
LAKE	2015-09-15 05:39:00	2015-09-15 05:39:00	10.1
LAKE	2015-09-15 05:40:00	2015-09-15 05:40:00	10.1
LAKE	2015-09-15 05:41:00	2015-09-15 05:41:00	10.1
LAKE	2015-09-15 05:42:00	2015-09-15 05:42:00	10.1
LAKE	2015-09-15 05:43:00	2015-09-15 05:43:00	10.1
LAKE	2015-09-15 05:44:00	2015-09-15 05:44:00	10.1
LAKE	2015-09-15 05:45:00	2015-09-15 05:45:00	10.1
LAKE	2015-09-15 05:46:00	2015-09-15 05:46:00	10.1
LAKE	2015-09-15 05:47:00	2015-09-15 05:47:00	10.1
LAKE	2015-09-15 05:48:00	2015-09-15 05:48:00	10.1
LAKE	2015-09-15 05:49:00	2015-09-15 05:49:00	10.1
LAKE	2015-09-15 05:50:00	2015-09-15 05:50:00	10.1
LAKE	2015-09-15 05:51:00	2015-09-15 05:51:00	10.1
LAKE	2015-09-15 05:52:00	2015-09-15 05:52:00	10.1
LAKE	2015-09-15 05:53:00	2015-09-15 05:53:00	10
LAKE	2015-09-15 05:54:00	2015-09-15 05:54:00	10
LAKE	2015-09-15 05:55:00	2015-09-15 05:55:00	10
LAKE	2015-09-15 05:56:00	2015-09-15 05:56:00	10
LAKE	2015-09-15 05:57:00	2015-09-15 05:57:00	10.1
LAKE	2015-09-15 05:58:00	2015-09-15 05:58:00	10
LAKE	2015-09-15 05:59:00	2015-09-15 05:59:00	10
LAKE	2015-09-15 06:00:00	2015-09-15 06:00:00	10
LAKE	2015-09-15 06:01:00	2015-09-15 06:01:00	10
LAKE	2015-09-15 06:02:00	2015-09-15 06:02:00	10.1
LAKE	2015-09-15 06:03:00	2015-09-15 06:03:00	10.1
LAKE	2015-09-15 06:04:00	2015-09-15 06:04:00	10.1
LAKE	2015-09-15 06:05:00	2015-09-15 06:05:00	10.1
LAKE	2015-09-15 06:06:00	2015-09-15 06:06:00	10.1
LAKE	2015-09-15 06:07:00	2015-09-15 06:07:00	10.1
LAKE	2015-09-15 06:08:00	2015-09-15 06:08:00	10
LAKE	2015-09-15 06:09:00	2015-09-15 06:09:00	10
LAKE	2015-09-15 06:10:00	2015-09-15 06:10:00	10
LAKE	2015-09-15 06:11:00	2015-09-15 06:11:00	9.9
LAKE	2015-09-15 06:12:00	2015-09-15 06:12:00	9.9
LAKE	2015-09-15 06:13:00	2015-09-15 06:13:00	9.9
LAKE	2015-09-15 06:14:00	2015-09-15 06:14:00	9.9
LAKE	2015-09-15 06:15:00	2015-09-15 06:15:00	9.9
LAKE	2015-09-15 06:16:00	2015-09-15 06:16:00	9.9
LAKE	2015-09-15 06:17:00	2015-09-15 06:17:00	9.9
LAKE	2015-09-15 06:18:00	2015-09-15 06:18:00	10
LAKE	2015-09-15 06:19:00	2015-09-15 06:19:00	10
LAKE	2015-09-15 06:20:00	2015-09-15 06:20:00	10
LAKE	2015-09-15 06:21:00	2015-09-15 06:21:00	10.1
LAKE	2015-09-15 06:22:00	2015-09-15 06:22:00	10.2
LAKE	2015-09-15 06:23:00	2015-09-15 06:23:00	10.2
LAKE	2015-09-15 06:24:00	2015-09-15 06:24:00	10.2
LAKE	2015-09-15 06:25:00	2015-09-15 06:25:00	10.3
LAKE	2015-09-15 06:26:00	2015-09-15 06:26:00	10.3
LAKE	2015-09-15 06:27:00	2015-09-15 06:27:00	10.4
LAKE	2015-09-15 06:28:00	2015-09-15 06:28:00	10.4
LAKE	2015-09-15 06:29:00	2015-09-15 06:29:00	10.4
LAKE	2015-09-15 06:30:00	2015-09-15 06:30:00	10.5
LAKE	2015-09-15 06:31:00	2015-09-15 06:31:00	10.5
LAKE	2015-09-15 06:32:00	2015-09-15 06:32:00	10.5
LAKE	2015-09-15 06:33:00	2015-09-15 06:33:00	10.6
LAKE	2015-09-15 06:34:00	2015-09-15 06:34:00	10.6
LAKE	2015-09-15 06:35:00	2015-09-15 06:35:00	10.7
LAKE	2015-09-15 06:36:00	2015-09-15 06:36:00	10.8
LAKE	2015-09-15 06:37:00	2015-09-15 06:37:00	10.9
LAKE	2015-09-15 06:38:00	2015-09-15 06:38:00	11.1
LAKE	2015-09-15 06:39:00	2015-09-15 06:39:00	11.2
LAKE	2015-09-15 06:40:00	2015-09-15 06:40:00	11.4
LAKE	2015-09-15 06:41:00	2015-09-15 06:41:00	11.5
LAKE	2015-09-15 06:42:00	2015-09-15 06:42:00	11.6
LAKE	2015-09-15 06:43:00	2015-09-15 06:43:00	11.8
LAKE	2015-09-15 06:44:00	2015-09-15 06:44:00	11.8
LAKE	2015-09-15 06:45:00	2015-09-15 06:45:00	11.9
LAKE	2015-09-15 06:46:00	2015-09-15 06:46:00	12
LAKE	2015-09-15 06:47:00	2015-09-15 06:47:00	12.1
LAKE	2015-09-15 06:48:00	2015-09-15 06:48:00	12.1
LAKE	2015-09-15 06:49:00	2015-09-15 06:49:00	12.2
LAKE	2015-09-15 06:50:00	2015-09-15 06:50:00	12.2
LAKE	2015-09-15 06:51:00	2015-09-15 06:51:00	12.3
LAKE	2015-09-15 06:52:00	2015-09-15 06:52:00	12.4
LAKE	2015-09-15 06:53:00	2015-09-15 06:53:00	12.5
LAKE	2015-09-15 06:54:00	2015-09-15 06:54:00	12.5
LAKE	2015-09-15 06:55:00	2015-09-15 06:55:00	12.6
LAKE	2015-09-15 06:56:00	2015-09-15 06:56:00	12.7
LAKE	2015-09-15 06:57:00	2015-09-15 06:57:00	12.7
LAKE	2015-09-15 06:58:00	2015-09-15 06:58:00	12.8
LAKE	2015-09-15 06:59:00	2015-09-15 06:59:00	12.8
LAKE	2015-09-15 07:00:00	2015-09-15 07:00:00	12.9
LAKE	2015-09-15 07:01:00	2015-09-15 07:01:00	12.9
LAKE	2015-09-15 07:02:00	2015-09-15 07:02:00	13
LAKE	2015-09-15 07:03:00	2015-09-15 07:03:00	13.1
LAKE	2015-09-15 07:04:00	2015-09-15 07:04:00	13.2
LAKE	2015-09-15 07:05:00	2015-09-15 07:05:00	13.3
LAKE	2015-09-15 07:06:00	2015-09-15 07:06:00	13.4
LAKE	2015-09-15 07:07:00	2015-09-15 07:07:00	13.5
LAKE	2015-09-15 07:08:00	2015-09-15 07:08:00	13.6
LAKE	2015-09-15 07:09:00	2015-09-15 07:09:00	13.7
LAKE	2015-09-15 07:10:00	2015-09-15 07:10:00	13.9
LAKE	2015-09-15 07:11:00	2015-09-15 07:11:00	14.1
LAKE	2015-09-15 07:12:00	2015-09-15 07:12:00	14.3
LAKE	2015-09-15 07:13:00	2015-09-15 07:13:00	14.5
LAKE	2015-09-15 07:14:00	2015-09-15 07:14:00	14.6
LAKE	2015-09-15 07:15:00	2015-09-15 07:15:00	14.8
LAKE	2015-09-15 07:16:00	2015-09-15 07:16:00	14.9
LAKE	2015-09-15 07:17:00	2015-09-15 07:17:00	14.9
LAKE	2015-09-15 07:18:00	2015-09-15 07:18:00	15
LAKE	2015-09-15 07:19:00	2015-09-15 07:19:00	15
LAKE	2015-09-15 07:20:00	2015-09-15 07:20:00	15.1
LAKE	2015-09-15 07:21:00	2015-09-15 07:21:00	15.1
LAKE	2015-09-15 07:22:00	2015-09-15 07:22:00	15.2
LAKE	2015-09-15 07:23:00	2015-09-15 07:23:00	15.3
LAKE	2015-09-15 07:24:00	2015-09-15 07:24:00	15.3
LAKE	2015-09-15 07:25:00	2015-09-15 07:25:00	15.4
LAKE	2015-09-15 07:26:00	2015-09-15 07:26:00	15.4
LAKE	2015-09-15 07:27:00	2015-09-15 07:27:00	15.4
LAKE	2015-09-15 07:28:00	2015-09-15 07:28:00	15.4
LAKE	2015-09-15 07:29:00	2015-09-15 07:29:00	15.4
LAKE	2015-09-15 07:30:00	2015-09-15 07:30:00	15.5
LAKE	2015-09-15 07:31:00	2015-09-15 07:31:00	15.6
LAKE	2015-09-15 07:32:00	2015-09-15 07:32:00	15.6
LAKE	2015-09-15 07:33:00	2015-09-15 07:33:00	15.7
LAKE	2015-09-15 07:34:00	2015-09-15 07:34:00	15.7
LAKE	2015-09-15 07:35:00	2015-09-15 07:35:00	15.8
LAKE	2015-09-15 07:36:00	2015-09-15 07:36:00	15.9
LAKE	2015-09-15 07:37:00	2015-09-15 07:37:00	16.1
LAKE	2015-09-15 07:38:00	2015-09-15 07:38:00	16.3
LAKE	2015-09-15 07:39:00	2015-09-15 07:39:00	16.5
LAKE	2015-09-15 07:40:00	2015-09-15 07:40:00	16.6
LAKE	2015-09-15 07:41:00	2015-09-15 07:41:00	16.8
LAKE	2015-09-15 07:42:00	2015-09-15 07:42:00	16.9
LAKE	2015-09-15 07:43:00	2015-09-15 07:43:00	17
LAKE	2015-09-15 07:44:00	2015-09-15 07:44:00	17
LAKE	2015-09-15 07:45:00	2015-09-15 07:45:00	17.2
LAKE	2015-09-15 07:46:00	2015-09-15 07:46:00	17.3
LAKE	2015-09-15 07:47:00	2015-09-15 07:47:00	17.3
LAKE	2015-09-15 07:48:00	2015-09-15 07:48:00	17.4
LAKE	2015-09-15 07:49:00	2015-09-15 07:49:00	17.5
LAKE	2015-09-15 07:50:00	2015-09-15 07:50:00	17.6
LAKE	2015-09-15 07:51:00	2015-09-15 07:51:00	17.7
LAKE	2015-09-15 07:52:00	2015-09-15 07:52:00	17.8
LAKE	2015-09-15 07:53:00	2015-09-15 07:53:00	17.9
LAKE	2015-09-15 07:54:00	2015-09-15 07:54:00	18
LAKE	2015-09-15 07:55:00	2015-09-15 07:55:00	18.1
LAKE	2015-09-15 07:56:00	2015-09-15 07:56:00	18.2
LAKE	2015-09-15 07:57:00	2015-09-15 07:57:00	18.3
LAKE	2015-09-15 07:58:00	2015-09-15 07:58:00	18.3
LAKE	2015-09-15 07:59:00	2015-09-15 07:59:00	18.4
LAKE	2015-09-15 08:00:00	2015-09-15 08:00:00	18.5
LAKE	2015-09-15 08:01:00	2015-09-15 08:01:00	18.6
LAKE	2015-09-15 08:02:00	2015-09-15 08:02:00	18.6
LAKE	2015-09-15 08:03:00	2015-09-15 08:03:00	18.7
LAKE	2015-09-15 08:04:00	2015-09-15 08:04:00	18.7
LAKE	2015-09-15 08:05:00	2015-09-15 08:05:00	18.8
LAKE	2015-09-15 08:06:00	2015-09-15 08:06:00	18.8
LAKE	2015-09-15 08:07:00	2015-09-15 08:07:00	18.8
LAKE	2015-09-15 08:08:00	2015-09-15 08:08:00	18.9
LAKE	2015-09-15 08:09:00	2015-09-15 08:09:00	18.9
LAKE	2015-09-15 08:10:00	2015-09-15 08:10:00	18.9
LAKE	2015-09-15 08:11:00	2015-09-15 08:11:00	18.9
LAKE	2015-09-15 08:12:00	2015-09-15 08:12:00	19
LAKE	2015-09-15 08:13:00	2015-09-15 08:13:00	19
LAKE	2015-09-15 08:14:00	2015-09-15 08:14:00	19.1
LAKE	2015-09-15 08:15:00	2015-09-15 08:15:00	19.1
LAKE	2015-09-15 08:16:00	2015-09-15 08:16:00	19.2
LAKE	2015-09-15 08:17:00	2015-09-15 08:17:00	19.3
LAKE	2015-09-15 08:18:00	2015-09-15 08:18:00	19.3
LAKE	2015-09-15 08:19:00	2015-09-15 08:19:00	19.4
LAKE	2015-09-15 08:20:00	2015-09-15 08:20:00	19.5
LAKE	2015-09-15 08:21:00	2015-09-15 08:21:00	19.6
LAKE	2015-09-15 08:22:00	2015-09-15 08:22:00	19.7
LAKE	2015-09-15 08:23:00	2015-09-15 08:23:00	19.8
LAKE	2015-09-15 08:24:00	2015-09-15 08:24:00	19.9
LAKE	2015-09-15 08:25:00	2015-09-15 08:25:00	20
LAKE	2015-09-15 08:26:00	2015-09-15 08:26:00	20.1
LAKE	2015-09-15 08:27:00	2015-09-15 08:27:00	20.1
LAKE	2015-09-15 08:28:00	2015-09-15 08:28:00	20.2
LAKE	2015-09-15 08:29:00	2015-09-15 08:29:00	20.3
LAKE	2015-09-15 08:30:00	2015-09-15 08:30:00	20.3
LAKE	2015-09-15 08:31:00	2015-09-15 08:31:00	20.2
LAKE	2015-09-15 08:32:00	2015-09-15 08:32:00	20.2
LAKE	2015-09-15 08:33:00	2015-09-15 08:33:00	20.3
LAKE	2015-09-15 08:34:00	2015-09-15 08:34:00	20.3
LAKE	2015-09-15 08:35:00	2015-09-15 08:35:00	20.3
LAKE	2015-09-15 08:36:00	2015-09-15 08:36:00	20.3
LAKE	2015-09-15 08:37:00	2015-09-15 08:37:00	20.4
LAKE	2015-09-15 08:38:00	2015-09-15 08:38:00	20.4
LAKE	2015-09-15 08:39:00	2015-09-15 08:39:00	20.5
LAKE	2015-09-15 08:40:00	2015-09-15 08:40:00	20.5
LAKE	2015-09-15 08:41:00	2015-09-15 08:41:00	20.5
LAKE	2015-09-15 08:42:00	2015-09-15 08:42:00	20.6
LAKE	2015-09-15 08:43:00	2015-09-15 08:43:00	20.6
LAKE	2015-09-15 08:44:00	2015-09-15 08:44:00	20.6
LAKE	2015-09-15 08:45:00	2015-09-15 08:45:00	20.7
LAKE	2015-09-15 08:46:00	2015-09-15 08:46:00	20.8
LAKE	2015-09-15 08:47:00	2015-09-15 08:47:00	20.8
LAKE	2015-09-15 08:48:00	2015-09-15 08:48:00	20.9
LAKE	2015-09-15 08:49:00	2015-09-15 08:49:00	21
LAKE	2015-09-15 08:50:00	2015-09-15 08:50:00	21.1
LAKE	2015-09-15 08:51:00	2015-09-15 08:51:00	21.2
LAKE	2015-09-15 08:52:00	2015-09-15 08:52:00	21.2
LAKE	2015-09-15 08:53:00	2015-09-15 08:53:00	21.2
LAKE	2015-09-15 08:54:00	2015-09-15 08:54:00	21.3
LAKE	2015-09-15 08:55:00	2015-09-15 08:55:00	21.3
LAKE	2015-09-15 08:56:00	2015-09-15 08:56:00	21.3
LAKE	2015-09-15 08:57:00	2015-09-15 08:57:00	21.3
LAKE	2015-09-15 08:58:00	2015-09-15 08:58:00	21.2
LAKE	2015-09-15 08:59:00	2015-09-15 08:59:00	21.2
LAKE	2015-09-15 09:00:00	2015-09-15 09:00:00	21.3
LAKE	2015-09-15 09:01:00	2015-09-15 09:01:00	21.4
LAKE	2015-09-15 09:02:00	2015-09-15 09:02:00	21.5
LAKE	2015-09-15 09:03:00	2015-09-15 09:03:00	21.6
LAKE	2015-09-15 09:04:00	2015-09-15 09:04:00	21.6
LAKE	2015-09-15 09:05:00	2015-09-15 09:05:00	21.6
LAKE	2015-09-15 09:06:00	2015-09-15 09:06:00	21.6
LAKE	2015-09-15 09:07:00	2015-09-15 09:07:00	21.7
LAKE	2015-09-15 09:08:00	2015-09-15 09:08:00	21.8
[truncated: 8,091 more rows]

## Sheet: Figure 4
Sample ID Code	Date	Pig	Age	Decomp. Stage
91411	9.14.15	1	1	Fresh
91421	9.14.15	2	1	Fresh			Day	Stage	# pigs
91431	9.14.15	3	1	Fresh			1	Fresh	8
91441	9.14.15	4	1	Fresh				Bloat	0
91451	9.14.15	5	1	Fresh				Decay	0
91461	9.14.15	6	1	Fresh				Postdecay/dry	0
91471	9.14.15	7	1	Fresh				Skeletal	0			1	2	3	4	5	6	7
91481	9.14.15	8	1	Fresh			2	Fresh	8		Fresh	8	8	7	1	0	0	0
91512	9.15.15	1	2	Fresh				Bloat	0		Bloat	0	0	1	0	0	0	0
91522	9.15.15	2	2	Fresh				Decay	0		Decay	0	0	0	7	3	0	0
91532	9.15.15	3	2	Fresh				Postdecay/dry	0		Postdecay/dry	0	0	0	0	5	4	3
91542	9.15.15	4	2	Fresh				Skeletal	0		Skeletal	0	0	0	0	0	4	5
91552	9.15.15	5	2	Fresh			3	Fresh	7
91562	9.15.15	6	2	Fresh				Bloat	1
91572	9.15.15	7	2	Fresh				Decay	0
91582	9.15.15	8	2	Fresh				Postdecay/dry	0
91613	9.16.15	1	3	Fresh				Skeletal	0
91623	9.16.15	2	3	Fresh			4	Fresh	1			1	2	3	4	5	6	7
91633	9.16.15	3	3	Bloat				Bloat	0		Skeletal	0	0	0	0	0	4	5
91643	9.16.15	4	3	Fresh				Decay	7		Postdecay/dry	0	0	0	0	5	4	3
91653	9.16.15	5	3	Fresh				Postdecay/dry	0		Decay	0	0	0	7	3	0	0
91663	9.16.15	6	3	Fresh				Skeletal	0		Bloat	0	0	1	0	0	0	0
91673	9.16.15	7	3	Fresh (Late)			5	Fresh	0		Fresh	8	8	7	1	0	0	0
91683	9.16.15	8	3	Fresh				Bloat	0
91714	9.17.15	1	4	Decay				Decay	3
91724	9.17.15	2	4	Fresh				Postdecay/dry	5
91734	9.17.15	3	4	Decay				Skeletal	0
91744	9.17.15	4	4	Decay (Late)/Postdecay (Early)			6	Fresh	0
91754	9.17.15	5	4	Decay				Bloat	0
91764	9.17.15	6	4	Decay				Decay	0
91774	9.17.15	7	4	Decay				Postdecay/dry	4
91784	9.17.15	8	4	Decay				Skeletal	4
91815	9.18.15	1	5	Decay			7	Fresh	0
91825	9.18.15	2	5	Decay				Bloat	0
91835	9.18.15	3	5	Postdecay				Decay	0
91845	9.18.15	4	5	Postdecay				Postdecay/dry	3
91855	9.18.15	5	5	Decay				Skeletal	5
91865	9.18.15	6	5	Postdecay (Early)
91875	9.18.15	7	5	Postdecay (Early)
91885	9.18.15	8	5	Postdecay (Early)
91916	9.19.15	1	6	Postdecay/dry
91926	9.19.15	2	6	Postdecay/dry
91936	9.19.15	3	6	Skeletal
91946	9.19.15	4	6	Skeletal
91956	9.19.15	5	6	Postdecay/dry
91966	9.19.15	6	6	Skeletal
91976	9.19.15	7	6	Late postdecay/dry
91986	9.19.15	8	6	Skeletal
92017	9.20.15	1	7	Postdecay/dry
92027	9.20.15	2	7	Postdecay/dry
92037	9.20.15	3	7	Skeletal
92047	9.20.15	4	7	Skeletal
92057	9.20.15	5	7	Late postdecay/dry
92067	9.20.15	6	7	Skeletal
92077	9.20.15	7	7	Skeletal
92087	9.20.15	8	7	Skeletal

## Sheet: Figure 5
FIGURE 5A													FIGURE 5B
	Mean	Std. error											Sample ID Code	Taxon ID Code	Number Collected				Day	Pig	Total
1	3.25	0.526104											91411	Lucicoe	118				1	1	227
2	5.625	0.564975											91411	Luciill	56				1	2	5			Day	Mean	SEM
3	7.875	0.295048											91411	Luciser	4				1	3	4			1	36.125	27.4242
4	9.375	1.19429											91411	Phorreg	31				1	4	2			2	99	37.5889
5	5.75	1.27825											91411	Sarcoph	15				1	5	7			3	134.625	29.233
6	3	0.779194											91411	Cochmac	3				1	6	14			4	104.625	44.526
7	1.75	0.411877											91421	Lucicoe	2				1	7	3			5	24.75	21.1405
													91421	Luciill	2				1	8	27			6	11.75	11.0385
													91421	Phorreg	1				2	1	334			7	1	0.755929
													91431	Luciill	4				2	2	158
													91441	Luciill	1				2	3	27
													91441	Sarcoph	1				2	4	96
													91451	Lucicoe	1				2	5	25
													91451	Luciill	5				2	6	13
													91451	Sarcoph	1				2	7	52
													91461	Lucicoe	8				2	8	87
													91461	Luciill	1				3	1	308
													91461	Luciser	3				3	2	178			Day	1	2	3	4	5	6	7
													91461	Lucicup	2				3	3	146				36.125	99	134.625	104.625	24.75	11.75	1
													91471	Lucicoe	1				3	4	118
													91471	Lucicup	1				3	5	100
													91471	Sarcoph	1				3	6	33
													91481	Lucicoe	10				3	7	73
													91481	Luciill	13				3	8	121
													91481	Luciser	2				4	1	377
													91481	Sarcoph	2				4	2	121
													91512	Lucicoe	149				4	3	180
													91512	Luciill	34				4	4	0
													91512	Lucicup	5				4	5	86
													91512	Phorreg	118				4	6	34
													91512	Sarcoph	21				4	7	12
													91512	Cochmac	5				4	8	27
													91512	Luciser	2				5	1	172
													91522	Lucicoe	84				5	2	1
													91522	Luciill	24				5	3	0
													91522	Lucicup	6				5	4	1
													91522	Luciser	6				5	5	18
													91522	Phorreg	13				5	6	1
													91522	Sarcoph	24				5	7	1
													91522	Cochmac	1				5	8	4
													91532	Lucicoe	16				6	1	89
													91532	Luciill	7				6	2	0
													91532	Lucicup	1				6	3	1
													91532	Phorreg	1				6	4	0
													91532	Sarcoph	2				6	5	2
													91542	Lucicoe	52				6	6	0
													91542	Luciill	20				6	7	1
													91542	Lucicup	10				6	8	1
													91542	Luciser	2				7	1	6
													91542	Phorreg	10				7	2	0
													91542	Sarcoph	2				7	3	0
													91552	Lucicoe	18				7	4	0
													91552	Luciill	6				7	5	2
													91552	Luciser	1				7	6	0
													91562	Lucicoe	5				7	7	0
													91562	Luciill	5				7	8	0
													91562	Lucicup	1
													91562	Sarcoph	2
													91572	Lucicoe	28
													91572	Luciill	7
													91572	Lucicup	3
													91572	Luciser	4
													91572	Phorreg	7
													91572	Sarcoph	3
													91582	Lucicoe	48
													91582	Luciill	11
													91582	Lucicup	3
													91582	Luciser	6
													91582	Phorreg	6
													91582	Sarcoph	13
													91613	Lucicoe	38
													91613	Luciill	22
													91613	Histeri	1
													91613	Lucicup	3
													91613	Luciser	4
													91613	Cochmac	27
													91613	Phorreg	202
													91613	Sarcoph	10
													91613	Staphyl	1
													91623	Lucicoe	52
													91623	Luciill	16
													91623	Luciser	6
													91623	Sarcoph	10
													91623	Phorreg	78
													91623	Cochmac	13
													91623	Muscdom	1
													91623	Lucicup	2
													91633	Lucicoe	62
													91633	Luciill	26
													91633	Luciser	3
													91633	Lucicup	3
													91633	Phorreg	45
													91633	Cochmac	3
													91633	Sarcoph	4
													91643	Lucicoe	47
													91643	Luciill	9
													91643	Luciser	6
													91643	Lucicup	3
													91643	Phorreg	35
													91643	Cochmac	7
													91643	Sarcoph	11
													91653	Lucicup	23
													91653	Luciill	3
													91653	Lucicup	1
													91653	Luciser	2
													91653	Muscdom	1
													91653	Phorreg	52
													91653	Cochmac	15
													91653	Sarcoph	3
													91663	Lucicoe	15
													91663	Luciill	2
													91663	Luciser	3
													91663	Lucicup	2
													91663	Cochmac	4
													91663	Phorreg	7
													91673	Lucicoe	24
													91673	Luciill	10
													91673	Lucicup	1
													91673	Luciser	6
													91673	Cochmac	1
													91673	Phorreg	27
													91673	Sarcoph	4
													91683	Lucicoe	43
													91683	Luciill	15
													91683	Lucicup	2
													91683	Luciser	4
													91683	Phorreg	43
													91683	Sarcoph	8
													91683	Cochmac	5
													91683	Muscdom	1
													91714	Lucicoe	66
													91714	Luciill	10
													91714	Necrame	1
													91714	Phorreg	233
													91714	Cochmac	50
													91714	Muscdom	1
													91714	Sarcoph	9
													91714	Lucicup	1
													91714	Luciser	6
													91724	Lucicoe	14
													91724	Luciill	1
													91724	Luciser	4
													91724	Phorreg	64
													91724	Cochmac	30
													91724	Sarcoph	6
													91724	Muscdom	2
													91734	Lucicoe	25
													91734	Luciill	11
													91734	Luciser	5
													91734	Phorreg	85
													91734	Sarcoph	11
													91734	Cochmac	41
													91734	Muscdom	2
													91754	Lucicoe	1
													91754	Phorreg	32
													91754	Luciser	4
													91754	Lucicup	3
													91754	Cochmac	44
													91754	Muscdom	2
													91764	Phorreg	10
													91764	Cochmac	16
													91764	Luciser	1
													91764	Sarcoph	2
													91764	Muscdom	4
													91764	Histeri	1
													91774	Lucicoe	1
													91774	Lucicup	2
													91774	Luciser	1
													91774	Phorreg	3
													91774	Staphyl	1
													91774	Cochmac	2
													91774	Muscdom	1
													91774	Sarcoph	1
													91784	Lucicoe	2
													91784	Lucicup	2
													91784	Phorreg	19
													91784	Cochmac	1
													91784	Sarcoph	1
													91784	Staphyl	2
													91815	Luciill	1
													91815	Lucicup	2
													91815	Luciser	4
													91815	Phorreg	151
													91815	Sarcoph	2
													91815	Cochmac	10
													91815	Histeri	1
													91815	Staphyl	1
													91825	Phorreg	1
													91845	Luciser	1
													91855	Lucicup	2
													91855	Luciser	4
													91855	Phorreg	5
													91855	Cochmac	5
													91855	Muscdom	2
													91865	Staphyl	1
													91875	Sarcoph	1
													91885	Phorreg	2
													91885	Luciser	1
													91885	Sarcoph	1
													91916	Phorreg	76
													91916	Cochmac	6
													91916	Lucicup	3
													91916	Sarcoph	3
													91916	Necrame	1
													91936	Muscdom	1
													91956	Phorreg	2
													91976	Staphyl	1
													91986	Sarcoph	1
													92017	Luciser	1
													92017	Phorreg	4
													92017	Staphyl	1
													92057	Sarcoph	2

## Sheet: Figure 6
	Diptera		100	99.8756	99.2634	90.7407	71.0714	60.9272	18.5185
	Coleoptera		0	0.124378	0.736648	9.25926	28.9286	39.0728	81.4815
Day	Coleoptera	Diptera
1	0	100
2	0.124378	99.8756
3	0.736648	99.2634
4	9.25926	90.7407
5	28.9286	71.0714
6	39.0728	60.9272
7	81.4815	18.5185

## Sheet: Figure 7
45	Sample
11	Taxon
	Q	Q	Q	Q	Q	Q	Q	Q	Q	Q	Q	Q	Q	Q	Q	Q	Q	Q
	Lucicoe	Luciill	Luciser	Phorreg	Sarcoph	Cochmac	Lucicup	Muscdom	Histeri	Staphyl	Necrame	Creomax	Platspp	Dermest	Ohthhec	Onthpen	Onthtau	Phanvin
91411	118	56	4	31	15	3	0	0	0	0	0	0	0	0	0	0	0	0
91421	2	2	0	1	0	0	0	0	0	0	0	0	0	0	0	0	0	0
91431	0	4	0	0	0	0	0	0	0	0	0	0	0	0	0	0	0	0
91441	0	1	0	0	1	0	0	0	0	0	0	0	0	0	0	0	0	0
91451	1	5	0	0	1	0	0	0	0	0	0	0	0	0	0	0	0	0
91461	8	1	3	0	0	0	2	0	0	0	0	0	0	0	0	0	0	0
91471	1	0	0	0	1	0	1	0	0	0	0	0	0	0	0	0	0	0
91481	10	13	2	0	2	0	0	0	0	0	0	0	0	0	0	0	0	0
91512	151	34	2	118	21	5	5	0	0	0	0	0	0	0	1	0	0	0
91522	86	24	6	13	24	1	6	0	0	0	0	0	0	0	0	0	0	0
91532	16	7	0	1	2	0	1	0	0	0	0	0	0	0	0	0	0	0
91542	53	20	2	10	2	0	10	0	0	0	0	0	0	0	0	0	0	0
91552	20	6	1	0	0	0	0	0	0	0	0	0	0	0	0	0	0	0
91562	6	5	0	0	2	0	1	0	0	0	0	0	0	0	0	0	0	0
91572	28	7	4	7	3	0	3	0	0	0	0	0	0	0	0	0	0	0
91582	51	11	6	6	13	0	3	0	0	0	0	0	0	0	0	0	0	0
91613	39	22	4	202	10	27	3	0	1	1	0	0	0	0	0	0	0	0
91623	52	16	6	78	10	13	2	1	0	0	0	0	0	0	0	0	0	0
91633	64	26	3	45	4	3	3	0	0	0	0	0	0	0	0	0	0	0
91643	47	9	6	35	11	7	3	0	0	0	0	0	0	0	1	0	0	0
91653	0	3	2	52	3	15	24	1	4	0	0	0	0	0	0	0	0	0
91663	15	2	3	7	0	4	2	0	0	1	0	0	0	0	0	0	0	0
91673	24	10	6	27	4	1	1	0	0	0	0	0	0	0	0	0	0	0
91683	43	15	4	43	8	5	2	1	0	0	0	0	0	0	0	0	0	0
91714	66	10	6	233	9	50	1	1	4	0	2	0	0	0	1	1	1	0
91724	14	1	4	64	6	30	0	2	5	1	3	0	0	0	0	3	1	0
91734	25	11	5	85	11	41	0	2	2	1	0	0	0	0	0	1	0	0
91744	0	0	0	0	0	0	0	0	4	6	0	0	0	0	0	0	0	0
91754	1	0	4	32	0	44	3	2	2	2	0	0	0	0	0	0	0	0
91764	0	0	1	10	2	16	0	4	13	1	0	1	1	0	0		0	1
91774	1	0	1	3	1	2	2	1	9	4	0	1	0	0	0	6	0	0
91784	2	0	0	19	1	1	2	0	3	3	0	1	0	0	0	1	0	0
91815	0	1	4	152	1	11	2	0	4	6	1		1	0	2	2	1	0
91825	0	0	0	1	0	0	0	0	1	6	0	0	0	1	0	0	0	0
91835	0	0	0	0	0	0	0	0	6	5	0	0	0	0	0	0	0	0
91845	0	0	1	0	0	0	0	0	2	2	0	0	0	0	0	1	0	0
91855	0	0	4	5	0	5	3	2	2	5	0	1	0	0	0	0	1	0
91865	0	0	0	0	0	0	0	0	1	5	1	0	0	0	1	2	1	0
91875	0	0	0	0	1	0	0	0	6	8	0	0	0	0	0	0	0	0
91885	0	0	1	2	1	0	0	0	0	5	1	0	0	0	0	0	0	0
91916	0	0	0	76	3	6	3	0	7	12	1	0	0	2	0	0	0	0
91926	0	0	0	0	0	0	0	0	2	1	1	0	0	0	0	0	0	0
91936	0	0	0	0	0	0	0	1	3	0	0	0	0	0	0	0	0	0
91946	0	0	0	0	0	0	0	0	0	1	0	0	0	0	0	0	0	0
91956	0	0	0	2	0	0	0	0	9	3	1	0	0	0	0	0	0	0
91966	0	0	0	0	0	0	0	0	1	3	0	0	0	0	0	0	0	0
91976	0	0	0	0	0	0	0	0	8	3	0	0	0	0	0	0	0	0
91986	0	0	0	0	1	0	0	0	0	1	0	0	0	0	0	0	0	0
92017	0	0	1	4	1	0	0	0	0	2	0	0	0	0	0	0	0	0
92037	0	0	0	0	0	0	0	0	3	4	0	0	0	0	0	0	0	0
92057	0	0	0	0	2	0	0	0	2	0	2	0	0	0	0	0	0	0
92067	0	0	0	0	0	0	0	0	1	2	0	0	0	0	0	0	0	0
92077	0	0	0	0	0	0	0	0	2	1	0	0	0	0	0	0	0	0
92087	0	0	0	0	0	0	0	0	2	0	0	0	0	0	1	0	0	0

## Sheet: Figures 8 & 9
	Date	Day	Pig	Lucilia coeruleiviridis	Lucilia illustris	Lucilia sericata	Phormia regina	Sarcophagidae	Cochliomyia macellaria	Lucilia cuprina	Musca domestica	Histeridae	Staphylinidae	Necrophila americana	Creophilus maxillosus	Platydracus spp.	Dermestes spp.	Onthophagus hecate	Onthophagus pennsylvanicus	Onthophagus taurus	Phanaeus vindex		Day	Lucilia coeruleiviridis	Lucilia illustris	Lucilia sericata	Phormia regina	Sarcophagidae	Cochliomyia macellaria	Lucilia cuprina	Musca domestica	Histeridae	Staphylinidae	Necrophila americana	Creophilus maxillosus	Platydracus spp.	Dermestes spp.	Onthophagus hecate	Onthophagus pennsylvanicus	Onthophagus taurus	Phanaeus vindex
91411	2016-09-14	1	1	118	56	4	31	15	3	0	0	0	0	0	0	0	0	0	0	0	0		1	17.5	10.25	1.125	4	2.5	0.375	0.375	0	0	0	0	0	0	0	0	0	0	0
91421	2016-09-14	1	2	2	2	0	1	0	0	0	0	0	0	0	0	0	0	0	0	0	0		2	51.375	14.25	2.625	19.375	8.375	0.75	3.625	0	0	0	0	0	0	0	0.125	0	0	0
91431	2016-09-14	1	3	0	4	0	0	0	0	0	0	0	0	0	0	0	0	0	0	0	0		3	35.5	12.875	4.25	61.125	6.25	9.375	5	0.375	0.625	0.25	0	0	0	0	0.125	0	0	0
91441	2016-09-14	1	4	0	1	0	0	1	0	0	0	0	0	0	0	0	0	0	0	0	0		4	13.625	2.75	2.625	55.75	3.75	23	1	1.5	5.25	2.25	0.625	0.375	0.125	0	0.125	1.71429	0.25	0.125
91451	2016-09-14	1	5	1	5	0	0	1	0	0	0	0	0	0	0	0	0	0	0	0	0		5	0	0.125	1.25	20	0.375	2	0.625	0.25	2.75	5.25	0.375	0.142857	0.125	0.125	0.375	0.625	0.375	0
91461	2016-09-14	1	6	8	1	3	0	0	0	2	0	0	0	0	0	0	0	0	0	0	0		6	0	0	0	9.75	0.5	0.75	0.375	0.125	3.75	3	0.375	0	0	0.25	0	0	0	0
91471	2016-09-14	1	7	1	0	0	0	1	0	1	0	0	0	0	0	0	0	0	0	0	0		7	0	0	0.166667	0.666667	0.5	0	0	0	1.66667	1.5	0.333333	0	0	0	0.166667	0	0	0
91481	2016-09-14	1	8	10	13	2	0	2	0	0	0	0	0	0	0	0	0	0	0	0	0
91512	2016-09-15	2	1	151	34	2	118	21	5	5	0	0	0	0	0	0	0	1	0	0	0
91522	2016-09-15	2	2	86	24	6	13	24	1	6	0	0	0	0	0	0	0	0	0	0	0
91532	2016-09-15	2	3	16	7	0	1	2	0	1	0	0	0	0	0	0	0	0	0	0	0
91542	2016-09-15	2	4	53	20	2	10	2	0	10	0	0	0	0	0	0	0	0	0	0	0
91552	2016-09-15	2	5	20	6	1	0	0	0	0	0	0	0	0	0	0	0	0	0	0	0
91562	2016-09-15	2	6	6	5	0	0	2	0	1	0	0	0	0	0	0	0	0	0	0	0
91572	2016-09-15	2	7	28	7	4	7	3	0	3	0	0	0	0	0	0	0	0	0	0	0
91582	2016-09-15	2	8	51	11	6	6	13	0	3	0	0	0	0	0	0	0	0	0	0	0
91613	2016-09-16	3	1	39	22	4	202	10	27	3	0	1	1	0	0	0	0	0	0	0	0
91623	2016-09-16	3	2	52	16	6	78	10	13	2	1	0	0	0	0	0	0	0	0	0	0
91633	2016-09-16	3	3	64	26	3	45	4	3	3	0	0	0	0	0	0	0	0	0	0	0
91643	2016-09-16	3	4	47	9	6	35	11	7	3	0	0	0	0	0	0	0	1	0	0	0
91653	2016-09-16	3	5	0	3	2	52	3	15	24	1	4	0	0	0	0	0	0	0	0	0
91663	2016-09-16	3	6	15	2	3	7	0	4	2	0	0	1	0	0	0	0	0	0	0	0
91673	2016-09-16	3	7	24	10	6	27	4	1	1	0	0	0	0	0	0	0	0	0	0	0
91683	2016-09-16	3	8	43	15	4	43	8	5	2	1	0	0	0	0	0	0	0	0	0	0
91714	2016-09-17	4	1	66	10	6	233	9	50	1	1	4	0	2	0	0	0	1	1	1	0
91724	2016-09-17	4	2	14	1	4	64	6	30	0	2	5	1	3	0	0	0	0	3	1	0
91734	2016-09-17	4	3	25	11	5	85	11	41	0	2	2	1	0	0	0	0	0	1	0	0
91744	2016-09-17	4	4	0	0	0	0	0	0	0	0	4	6	0	0	0	0	0	0	0	0
91754	2016-09-17	4	5	1	0	4	32	0	44	3	2	2	2	0	0	0	0	0	0	0	0
91764	2016-09-17	4	6	0	0	1	10	2	16	0	4	13	1	0	1	1	0	0		0	1
91774	2016-09-17	4	7	1	0	1	3	1	2	2	1	9	4	0	1	0	0	0	6	0	0
91784	2016-09-17	4	8	2	0	0	19	1	1	2	0	3	3	0	1	0	0	0	1	0	0
91815	2016-09-18	5	1	0	1	4	152	1	11	2	0	4	6	1		1	0	2	2	1	0
91825	2016-09-18	5	2	0	0	0	1	0	0	0	0	1	6	0	0	0	1	0	0	0	0
91835	2016-09-18	5	3	0	0	0	0	0	0	0	0	6	5	0	0	0	0	0	0	0	0
91845	2016-09-18	5	4	0	0	1	0	0	0	0	0	2	2	0	0	0	0	0	1	0	0
91855	2016-09-18	5	5	0	0	4	5	0	5	3	2	2	5	0	1	0	0	0	0	1	0
91865	2016-09-18	5	6	0	0	0	0	0	0	0	0	1	5	1	0	0	0	1	2	1	0
91875	2016-09-18	5	7	0	0	0	0	1	0	0	0	6	8	0	0	0	0	0	0	0	0
91885	2016-09-18	5	8	0	0	1	2	1	0	0	0	0	5	1	0	0	0	0	0	0	0
91916	2016-09-19	6	1	0	0	0	76	3	6	3	0	7	12	1	0	0	2	0	0	0	0
91926	2016-09-19	6	2	0	0	0	0	0	0	0	0	2	1	1	0	0	0	0	0	0	0
91936	2016-09-19	6	3	0	0	0	0	0	0	0	1	3	0	0	0	0	0	0	0	0	0
91946	2016-09-19	6	4	0	0	0	0	0	0	0	0	0	1	0	0	0	0	0	0	0	0
91956	2016-09-19	6	5	0	0	0	2	0	0	0	0	9	3	1	0	0	0	0	0	0	0
91966	2016-09-19	6	6	0	0	0	0	0	0	0	0	1	3	0	0	0	0	0	0	0	0
91976	2016-09-19	6	7	0	0	0	0	0	0	0	0	8	3	0	0	0	0	0	0	0	0
91986	2016-09-19	6	8	0	0	0	0	1	0	0	0	0	1	0	0	0	0	0	0	0	0
92017	2016-09-20	7	1	0	0	1	4	1	0	0	0	0	2	0	0	0	0	0	0	0	0
92037	2016-09-20	7	3	0	0	0	0	0	0	0	0	3	4	0	0	0	0	0	0	0	0
92057	2016-09-20	7	5	0	0	0	0	2	0	0	0	2	0	2	0	0	0	0	0	0	0
92067	2016-09-20	7	6	0	0	0	0	0	0	0	0	1	2	0	0	0	0	0	0	0	0
92077	2016-09-20	7	7	0	0	0	0	0	0	0	0	2	1	0	0	0	0	0	0	0	0
92087	2016-09-20	7	8	0	0	0	0	0	0	0	0	2	0	0	0	0	0	1	0	0	0
				944	322	96	1364	177	290	88	18	109	95	13	4	2	3	7	17	5	1	0		118	40.25	12.0417	170.667	22.25	36.25	11	2.25
							3	1
